# Supplementary material for: A novel approach for enhancing the color and antimicrobial properties of pine and beech wood using Se-NPs
Source: Sci Rep. 2023 Aug 10;13:12972. doi: 10.1038/s41598-023-39748-5 (PMC10415366; doi:10.1038/s41598-023-39748-5)
Supplement: Supplementary file 2 — Supplementary Information 2. [file 41598_2023_39748_MOESM2_ESM.xlsx]

## Sheet: Sheet1
Wood	Conc.	Period	Sample	Replicates	k/s
PW	25mM	blank	1	1	9.82229
			1	2	9.46236
			1	3	9.61682
		2 hrs	2	1	24.79
			2	2	25.15
			2	3	25.51
		1 day	3	1	23.6
			3	2	24.03
			3	3	24.46
		2 days	4	1	23.02
			4	2	23.4
			4	3	23.78
		1 week	5	1	23.43
			5	2	23.89
			5	3	24.35
	50mM	2 hrs	6	1	25.37
			6	2	25.79
			6	3	26.21
		1 day	7	1	24.9
			7	2	25.23
			7	3	25.56
		2 days	8	1	24.39
			8	2	24.7
			8	3	25.01
		1 week	9	1	24.1
			9	2	24.54
			9	3	24.98
BW	25mM	blank	10	1	5.99969
			10	2	6.31237
			10	3	6.15761
		2 hrs	11	1	9.54
			11	2	10
			11	3	10.46
		1 day	12	1	11.72
			12	2	12.13
			12	3	12.54
		2 days	13	1	12.21
			13	2	12.6
			13	3	12.99
		1 week	14	1	10.73
			14	2	11.1
			14	3	11.47
	50mM	2 hrs	15	1	10.9
			15	2	11.29
			15	3	11.68
		1 day	16	1	14.21
			16	2	14.51
			16	3	14.84
		2 days	17	1	15.27
			17	2	15.71
			17	3	16.15
		1 week	18	1	12.32
			18	2	12.8
			18	3	13.28
