# Supplementary material for: A novel approach for enhancing the color and antimicrobial properties of pine and beech wood using Se-NPs
Source: Sci Rep. 2023 Aug 10;13:12972. doi: 10.1038/s41598-023-39748-5 (PMC10415366; doi:10.1038/s41598-023-39748-5)
Supplement: Supplementary file 8 — Supplementary Information 8. [file 41598_2023_39748_MOESM8_ESM.xlsx]

## Sheet: ورقة1
Wavelength	Se-NPs 50	Se-NPs 25	NaH SeO3
410	0.278	0.1242	0.0034
411	0.275	0.1227	0.0033
412	0.273	0.1214	0.0033
413	0.2699	0.1205	0.0032
414	0.267	0.1194	0.0031
415	0.2647	0.118	0.0031
416	0.2631	0.1172	0.0032
417	0.26	0.1159	0.0032
418	0.2577	0.1146	0.0032
419	0.2552	0.1135	0.0034
420	0.2539	0.1128	0.0033
421	0.2515	0.1113	0.0032
422	0.2491	0.1104	0.0036
423	0.2467	0.1098	0.0035
424	0.2448	0.1088	0.0038
425	0.2424	0.1074	0.0037
426	0.2407	0.1062	0.0038
427	0.2384	0.1053	0.0039
428	0.2359	0.1048	0.0036
429	0.2335	0.1036	0.0035
430	0.2315	0.1023	0.0033
431	0.2298	0.1015	0.0038
432	0.228	0.1004	0.0037
433	0.2259	0.0998	0.0038
434	0.2237	0.0987	0.0036
435	0.222	0.0976	0.0037
436	0.2195	0.0969	0.0037
437	0.2177	0.0959	0.0037
438	0.2156	0.0951	0.0034
439	0.2138	0.0943	0.0037
440	0.2119	0.0933	0.0035
441	0.2099	0.0925	0.0035
442	0.2078	0.0914	0.0037
443	0.2062	0.0908	0.0038
444	0.2046	0.0897	0.0037
445	0.2029	0.0889	0.0036
446	0.2003	0.0881	0.0037
447	0.1987	0.0872	0.0038
448	0.197	0.0862	0.0039
449	0.1955	0.0857	0.0042
450	0.194	0.0851	0.004
451	0.1969	0.09	0.0114
452	0.196	0.0899	0.0113
453	0.1939	0.0884	0.011
454	0.1915	0.0879	0.0113
455	0.1893	0.0866	0.0111
456	0.1871	0.0862	0.0108
457	0.186	0.0851	0.0108
458	0.184	0.0838	0.0107
459	0.1824	0.084	0.0108
460	0.1813	0.0833	0.0109
461	0.1794	0.0825	0.0111
462	0.1779	0.082	0.011
463	0.177	0.081	0.0112
464	0.1754	0.0805	0.0108
465	0.1729	0.0796	0.0108
466	0.1715	0.0791	0.0112
467	0.1699	0.0779	0.011
468	0.1683	0.0774	0.0109
469	0.1673	0.0767	0.0108
470	0.1661	0.0764	0.011
471	0.164	0.0754	0.0111
472	0.1628	0.0749	0.0111
473	0.1612	0.0739	0.0109
474	0.1593	0.0732	0.011
475	0.1579	0.0726	0.0109
476	0.1562	0.0717	0.011
477	0.1545	0.071	0.0107
478	0.153	0.0705	0.0109
479	0.1518	0.0696	0.011
480	0.1504	0.0691	0.011
481	0.1492	0.0687	0.0109
482	0.1477	0.0682	0.0109
483	0.1466	0.067	0.011
484	0.1453	0.0668	0.011
485	0.1435	0.066	0.0112
486	0.1425	0.0658	0.0109
487	0.1411	0.0649	0.0108
488	0.1396	0.0644	0.0111
489	0.1378	0.0636	0.0108
490	0.1373	0.0624	0.0106
491	0.1359	0.0618	0.0105
492	0.1345	0.062	0.0105
493	0.1331	0.0613	0.0108
494	0.1314	0.0607	0.0107
495	0.13	0.06	0.0109
496	0.1292	0.0592	0.0105
497	0.1282	0.0586	0.0106
498	0.1261	0.0576	0.0101
499	0.1248	0.0573	0.0103
500	0.1233	0.0567	0.0105
501	0.1222	0.0559	0.0109
502	0.1208	0.055	0.0106
503	0.1195	0.0547	0.0105
504	0.1183	0.0548	0.0106
505	0.1173	0.0542	0.0107
506	0.1156	0.0533	0.0107
507	0.1143	0.0524	0.0106
508	0.1137	0.0521	0.0101
509	0.112	0.0515	0.01
510	0.1109	0.0512	0.0101
511	0.1097	0.0506	0.0101
512	0.1084	0.0502	0.0104
513	0.1065	0.0487	0.0103
514	0.1054	0.0484	0.0103
515	0.1043	0.0481	0.0102
516	0.1028	0.0474	0.0103
517	0.1012	0.0468	0.0103
518	0.1005	0.0463	0.0104
519	0.0991	0.0454	0.0103
520	0.0981	0.0449	0.0104
521	0.0964	0.0446	0.0103
522	0.0953	0.044	0.0104
523	0.0944	0.0434	0.0104
524	0.0932	0.0428	0.0105
525	0.0918	0.042	0.0104
526	0.0902	0.0415	0.0104
527	0.0889	0.0406	0.0102
528	0.0879	0.0403	0.0102
529	0.0867	0.0395	0.0101
530	0.0854	0.0392	0.0101
531	0.0839	0.0385	0.0101
532	0.083	0.038	0.0101
533	0.0815	0.0372	0.0102
534	0.0801	0.0365	0.0102
535	0.0789	0.0362	0.0101
536	0.0774	0.0356	0.01
537	0.0758	0.035	0.0102
538	0.0747	0.0347	0.0103
539	0.0737	0.0336	0.01
540	0.0732	0.0338	0.0104
541	0.0718	0.0334	0.0106
542	0.0703	0.0328	0.0102
543	0.07	0.0322	0.0099
544	0.0686	0.0312	0.0101
545	0.067	0.0306	0.01
546	0.0654	0.0301	0.0099
547	0.0642	0.0292	0.01
548	0.0628	0.0288	0.0099
549	0.0617	0.0283	0.0099
550	0.0606	0.0281	0.0098
551	0.0594	0.0276	0.0097
552	0.0583	0.0269	0.0098
553	0.0575	0.0264	0.0098
554	0.0565	0.026	0.0098
555	0.0555	0.0255	0.0099
556	0.0545	0.0251	0.0096
557	0.0533	0.0245	0.01
558	0.0522	0.024	0.0101
559	0.0512	0.0235	0.01
560	0.05	0.023	0.0099
561	0.0489	0.0224	0.0099
562	0.0479	0.0219	0.0098
563	0.0471	0.0212	0.0096
564	0.0463	0.0211	0.0095
565	0.0447	0.0207	0.0093
566	0.0437	0.0201	0.0095
567	0.0434	0.0199	0.0094
568	0.0419	0.0192	0.0094
569	0.0414	0.0189	0.0093
570	0.0404	0.0184	0.0092
571	0.0397	0.018	0.0091
572	0.0385	0.0174	0.0095
573	0.0374	0.0173	0.0097
574	0.0364	0.0167	0.0094
575	0.0353	0.0159	0.0091
576	0.0351	0.0158	0.0093
577	0.0345	0.0162	0.0091
578	0.0335	0.016	0.0091
579	0.0328	0.0154	0.0089
580	0.0317	0.0141	0.0091
581	0.0314	0.0139	0.009
582	0.0305	0.014	0.0089
583	0.0297	0.0137	0.0091
584	0.029	0.0137	0.0092
585	0.0283	0.0131	0.0091
586	0.0261	0.012	0.0097
587	0.0256	0.0113	0.0098
588	0.0245	0.0112	0.01
589	0.0241	0.0111	0.0098
590	0.0245	0.0112	0.0095
591	0.0239	0.0111	0.0095
592	0.0235	0.0108	0.0097
593	0.0218	0.01	0.0097
594	0.0215	0.0096	0.0096
595	0.021	0.0097	0.0096
596	0.0204	0.009	0.0095
597	0.02	0.0091	0.0101
598	0.0192	0.0089	0.0099
599	0.0186	0.0081	0.0091
600	0.0187	0.0081	0.0094
601	0.0179	0.0083	0.0094
602	0.0178	0.0081	0.0096
603	0.0174	0.0079	0.0096
604	0.0171	0.0078	0.0094
605	0.0165	0.0074	0.0093
606	0.0156	0.0068	0.0097
607	0.0157	0.0069	0.0095
608	0.0153	0.0069	0.0095
609	0.0151	0.0065	0.0098
610	0.0147	0.0065	0.0097
611	0.0143	0.0062	0.0096
612	0.0138	0.0059	0.0094
613	0.0137	0.0057	0.0095
614	0.0129	0.0055	0.0095
615	0.0129	0.0055	0.0095
616	0.0127	0.0056	0.0095
617	0.0125	0.0055	0.0092
618	0.0122	0.0054	0.0093
619	0.0122	0.0051	0.0095
620	0.0116	0.0049	0.0095
621	0.0113	0.0051	0.0095
622	0.011	0.0049	0.0095
623	0.0112	0.0048	0.0094
624	0.0111	0.0047	0.0094
625	0.0106	0.0047	0.0099
626	0.0105	0.0047	0.0099
627	0.0106	0.0046	0.0099
628	0.0102	0.0041	0.01
629	0.0102	0.0044	0.01
630	0.0099	0.0042	0.0099
631	0.0099	0.0044	0.0099
632	0.0094	0.004	0.0101
633	0.0092	0.0038	0.01
634	0.0091	0.0038	0.0101
635	0.009	0.0038	0.01
636	0.0092	0.0038	0.0101
637	0.009	0.0038	0.0101
638	0.0089	0.0041	0.0101
639	0.0085	0.0036	0.01
640	0.0083	0.0035	0.01
641	0.0082	0.0036	0.01
642	0.008	0.0035	0.01
643	0.0079	0.0033	0.01
644	0.008	0.0033	0.01
645	0.0079	0.0037	0.0098
646	0.0073	0.0032	0.0099
647	0.0071	0.003	0.0099
648	0.0071	0.0028	0.0099
649	0.0067	0.0025	0.0098
650	0.0067	0.0025	0.0099
651	0.0067	0.0028	0.01
652	0.0067	0.0026	0.01
653	0.0067	0.0028	0.01
654	0.0066	0.0027	0.01
655	0.0064	0.0025	0.01
656	0.0064	0.0024	0.01
657	0.006	0.0022	0.0101
658	0.006	0.0021	0.01
659	0.006	0.0023	0.01
660	0.0062	0.0025	0.01
661	0.0059	0.0023	0.01
662	0.006	0.0024	0.0099
663	0.0056	0.0022	0.0099
664	0.0058	0.0022	0.0096
665	0.0055	0.002	0.0096
666	0.0053	0.0021	0.0096
667	0.0055	0.002	0.0093
668	0.005	0.0019	0.0095
669	0.0052	0.0022	0.0095
670	0.0053	0.0023	0.0095
671	0.005	0.0017	0.0095
672	0.0048	0.0017	0.0096
673	0.0047	0.0017	0.0096
674	0.0048	0.0017	0.0098
675	0.0047	0.0017	0.0096
676	0.005	0.002	0.0092
677	0.0049	0.0019	0.0095
678	0.0048	0.002	0.0095
679	0.0048	0.0018	0.0095
680	0.0044	0.0017	0.0095
681	0.0043	0.0016	0.0095
682	0.0042	0.0016	0.0097
683	0.0042	0.0015	0.0097
684	0.0042	0.0018	0.0097
685	0.0046	0.0018	0.0095
686	0.0046	0.0017	0.0096
687	0.0046	0.0021	0.0096
688	0.0042	0.0018	0.0097
689	0.0041	0.0015	0.0097
690	0.004	0.0015	0.0097
691	0.0041	0.0016	0.0098
692	0.0045	0.0022	0.0098
693	0.0042	0.002	0.0098
694	0.0044	0.0024	0.0098
695	0.0043	0.0019	0.0098
696	0.0042	0.0017	0.0098
697	0.0038	0.0017	0.0099
698	0.0041	0.0018	0.01
699	0.004	0.0016	0.0098
700	0.0037	0.0015	0.0099
701	0.0037	0.0015	0.0096
702	0.004	0.0017	0.0096
703	0.0038	0.0018	0.0097
704	0.0038	0.0015	0.0097
705	0.0037	0.0017	0.0097
706	0.0036	0.0014	0.0096
707	0.0034	0.0013	0.0096
708	0.0036	0.0013	0.0097
709	0.0038	0.0014	0.0096
710	0.0036	0.0015	0.0096
711	0.0037	0.0015	0.0096
712	0.0036	0.0014	0.0096
713	0.0035	0.0015	0.0096
714	0.0036	0.0015	0.0095
715	0.0037	0.0015	0.0098
716	0.0035	0.0014	0.0096
717	0.0033	0.0013	0.0097
718	0.0035	0.0013	0.0096
719	0.0035	0.0013	0.0095
720	0.0036	0.0015	0.0094
721	0.0036	0.0016	0.0095
722	0.0038	0.0015	0.0095
723	0.0035	0.0015	0.0095
724	0.0032	0.0014	0.0096
725	0.0032	0.0012	0.0096
726	0.0032	0.0011	0.0096
727	0.0029	0.001	0.0097
728	0.0031	0.0014	0.0096
729	0.0034	0.0017	0.0096
730	0.0031	0.0013	0.0094
731	0.0034	0.0015	0.0094
732	0.0029	0.0015	0.0094
733	0.0029	0.0015	0.0094
734	0.0027	0.0015	0.0094
735	0.0029	0.0018	0.0094
736	0.0024	0.0014	0.0095
737	0.0027	0.0013	0.0094
738	0.0026	0.0013	0.0094
739	0.003	0.0017	0.0094
740	0.0028	0.0015	0.0095
741	0.0029	0.0017	0.0095
742	0.0029	0.0018	0.0094
743	0.0027	0.0015	0.0094
744	0.0031	0.0017	0.0094
745	0.0026	0.0013	0.0094
746	0.0025	0.0014	0.0094
747	0.0024	0.0013	0.0094
748	0.0026	0.0015	0.0093
749	0.0026	0.0016	0.0092
750	0.0032	0.0015	0.0092
751	0.0027	0.0015	0.0092
752	0.0025	0.0013	0.0092
753	0.0028	0.0011	0.0091
754	0.0027	0.0011	0.0094
755	0.0025	0.0009	0.0094
756	0.0027	0.0006	0.0094
757	0.0024	0.0007	0.0094
758	0.0028	0.001	0.0094
759	0.0026	0.0012	0.0094
760	0.0027	0.0008	0.0093
761	0.0027	0.0007	0.0092
762	0.0025	0.0008	0.0092
763	0.0022	0.0008	0.0092
764	0.0029	0.0014	0.0092
765	0.0026	0.0011	0.0093
766	0.0026	0.001	0.0093
767	0.0028	0.0011	0.0094
768	0.003	0.001	0.0093
769	0.0033	0.0011	0.0093
770	0.0033	0.0013	0.0094
771	0.0029	0.0012	0.0097
772	0.003	0.0014	0.0097
773	0.0029	0.0015	0.0094
774	0.003	0.0015	0.0093
775	0.003	0.0014	0.0093
776	0.0029	0.0012	0.0094
777	0.0025	0.0009	0.0095
778	0.0026	0.0008	0.0094
779	0.0026	0.0014	0.0094
780	0.0026	0.0011	0.0094
781	0.0027	0.0011	0.0094
782	0.0028	0.0012	0.0092
783	0.003	0.0014	0.0093
784	0.0028	0.0014	0.0093
785	0.003	0.0017	0.0092
786	0.0029	0.0014	0.0093
787	0.0026	0.0012	0.0094
788	0.0027	0.0012	0.0095
789	0.0025	0.0009	0.0095
790	0.0025	0.0009	0.0094
791	0.0026	0.0014	0.0092
792	0.0028	0.0013	0.0092
793	0.0026	0.0014	0.0093
794	0.0028	0.0011	0.0092
795	0.0027	0.0012	0.0093
796	0.003	0.0018	0.0093
797	0.0026	0.0017	0.0093
798	0.0027	0.0014	0.0093
799	0.0029	0.0015	0.0094
800	0.0026	0.0011	0.0095
