# Supplementary material for: A novel approach for enhancing the color and antimicrobial properties of pine and beech wood using Se-NPs
Source: Sci Rep. 2023 Aug 10;13:12972. doi: 10.1038/s41598-023-39748-5 (PMC10415366; doi:10.1038/s41598-023-39748-5)
Supplement: Supplementary file 9 — Supplementary Information 9. [file 41598_2023_39748_MOESM9_ESM.xlsx]

## Sheet: ورقة1
Degree	Se-NPs	BW-Se-NPs	BW Blank
10	18	374	242
10.02	54	360	230
10.04	30	366	248
10.06	48	368	232
10.08	72	356	232
10.1	42	366	240
10.12	60	380	232
10.14	48	360	240
10.16	24	366	242
10.18	54	362	240
10.2	30	360	232
10.22	48	356	236
10.24	42	370	228
10.26	12	358	248
10.28	36	368	230
10.3	84	362	246
10.32	36	366	242
10.34	42	366	232
10.36	24	364	234
10.38	96	360	248
10.4	24	362	222
10.42	66	362	236
10.44	78	374	234
10.46	54	346	248
10.48	12	376	240
10.5	54	362	260
10.52	48	356	244
10.54	30	354	242
10.56	42	366	226
10.58	12	366	238
10.6	54	356	232
10.62	12	366	236
10.64	30	348	250
10.66	72	352	244
10.68	36	348	250
10.7	66	354	236
10.72	36	350	236
10.74	42	372	244
10.76	24	362	264
10.78	60	356	252
10.8	54	368	238
10.82	42	368	246
10.84	60	366	246
10.86	36	352	240
10.88	12	370	242
10.9	42	354	248
10.92	48	372	248
10.94	72	346	238
10.96	-6	368	234
10.98	66	364	246
11	48	368	238
11.02	48	362	252
11.04	48	358	248
11.06	30	362	244
11.08	66	358	236
11.1	90	364	230
11.12	30	372	246
11.14	42	360	256
11.16	84	356	254
11.18	84	360	240
11.2	12	362	260
11.22	24	362	242
11.24	72	358	248
11.26	42	372	252
11.28	30	368	250
11.3	18	362	238
11.32	108	362	252
11.34	54	376	262
11.36	60	356	266
11.38	78	368	258
11.4	84	364	248
11.42	72	376	270
11.44	54	352	242
11.46	78	366	264
11.48	60	362	264
11.5	24	362	248
11.52	60	356	256
11.54	54	352	240
11.56	24	358	242
11.58	66	358	254
11.6	36	362	256
11.62	42	354	248
11.64	36	372	252
11.66	60	358	264
11.68	54	368	250
11.7	24	358	258
11.72	60	366	254
11.74	102	362	250
11.76	54	366	256
11.78	18	376	270
11.8	72	362	246
11.82	60	356	262
11.84	24	364	262
11.86	78	350	248
11.88	42	374	266
11.9	72	346	268
11.92	42	364	270
11.94	48	360	270
11.96	54	364	256
11.98	96	366	258
12	36	380	246
12.02	102	358	272
12.04	78	364	270
12.06	108	360	260
12.08	12	364	252
12.1	54	368	250
12.12	114	366	258
12.14	102	370	258
12.16	114	368	246
12.18	66	372	260
12.2	66	372	252
12.22	84	370	258
12.24	84	368	252
12.26	66	362	270
12.28	48	364	268
12.3	60	362	256
12.32	42	366	264
12.34	42	376	268
12.36	90	362	258
12.38	72	354	262
12.4	108	368	250
12.42	120	364	278
12.44	90	366	262
12.46	54	368	276
12.48	24	380	278
12.5	90	380	256
12.52	60	382	258
12.54	90	382	266
12.56	48	386	254
12.58	18	382	268
12.6	96	386	254
12.62	108	372	260
12.64	90	366	268
12.66	90	384	264
12.68	24	368	262
12.7	96	380	264
12.72	30	362	288
12.74	120	368	278
12.76	90	376	270
12.78	114	378	270
12.8	102	376	278
12.82	84	370	268
12.84	114	368	276
12.86	78	364	262
12.88	132	376	280
12.9	66	360	268
12.92	78	378	270
12.94	78	378	290
12.96	42	384	262
12.98	48	388	268
13	144	376	258
13.02	84	382	280
13.04	90	372	284
13.06	78	374	272
13.08	48	374	294
13.1	48	388	276
13.12	60	360	278
13.14	96	382	268
13.16	36	368	270
13.18	90	372	306
13.2	126	382	268
13.22	96	372	284
13.24	84	378	284
13.26	66	374	268
13.28	96	376	278
13.3	72	388	284
13.32	90	378	266
13.34	72	372	272
13.36	72	388	284
13.38	60	374	292
13.4	90	358	284
13.42	48	354	274
13.44	96	370	298
13.46	60	368	270
13.48	84	364	274
13.5	90	374	286
13.52	72	382	276
13.54	54	388	288
13.56	54	376	284
13.58	66	380	284
13.6	36	366	298
13.62	96	360	274
13.64	90	372	272
13.66	48	374	284
13.68	60	366	294
13.7	60	364	298
13.72	102	358	288
13.74	48	370	282
13.76	102	372	266
13.78	66	386	278
13.8	96	382	298
13.82	60	370	284
13.84	54	380	286
13.86	84	368	282
13.88	72	404	270
13.9	66	382	284
13.92	66	354	294
13.94	78	380	290
13.96	54	362	290
13.98	54	376	302
14	30	362	284
14.02	12	382	272
14.04	78	362	310
14.06	54	376	294
14.08	102	374	286
14.1	120	364	268
14.12	102	386	276
14.14	72	378	290
14.16	48	370	294
14.18	96	364	286
14.2	90	370	282
14.22	108	374	288
14.24	102	378	292
14.26	84	358	280
14.28	84	370	272
14.3	66	382	284
14.32	96	390	268
14.34	84	362	268
14.36	90	370	262
14.38	114	366	284
14.4	84	370	282
14.42	114	374	282
14.44	66	362	288
14.46	90	384	280
14.48	66	370	286
14.5	54	376	292
14.52	102	364	276
14.54	90	368	270
14.56	108	384	274
14.58	96	372	296
14.6	114	384	288
14.62	102	380	290
14.64	30	374	284
14.66	72	372	268
14.68	96	378	276
14.7	84	374	276
14.72	72	372	284
14.74	108	370	288
14.76	102	378	296
14.78	72	370	288
14.8	24	368	284
14.82	54	386	280
14.84	72	368	286
14.86	132	372	274
14.88	90	378	288
14.9	48	382	286
14.92	66	368	288
14.94	48	370	270
14.96	90	382	298
14.98	66	380	290
15	120	388	288
15.02	120	374	286
15.04	84	372	288
15.06	114	380	292
15.08	60	372	290
15.1	114	374	288
15.12	114	388	278
15.14	132	374	290
15.16	48	388	292
15.18	54	370	294
15.2	90	364	300
15.22	84	378	286
15.24	60	364	286
15.26	78	354	294
15.28	150	368	290
15.3	78	384	290
15.32	90	382	284
15.34	78	362	302
15.36	78	372	284
15.38	78	372	292
15.4	78	386	312
15.42	132	374	282
15.44	120	376	288
15.46	36	370	290
15.48	66	368	292
15.5	66	372	298
15.52	72	396	322
15.54	90	386	308
15.56	108	382	300
15.58	96	380	276
15.6	48	382	306
15.62	108	368	288
15.64	72	370	288
15.66	114	362	298
15.68	78	374	288
15.7	120	370	280
15.72	102	386	316
15.74	42	370	302
15.76	66	372	288
15.78	120	364	284
15.8	114	382	290
15.82	102	382	296
15.84	96	382	286
15.86	102	388	308
15.88	84	364	296
15.9	102	388	298
15.92	96	368	288
15.94	72	376	308
15.96	132	360	284
15.98	84	360	288
16	96	376	280
16.02	84	366	294
16.04	120	368	288
16.06	90	366	282
16.08	78	400	288
16.1	126	380	294
16.12	120	386	296
16.14	84	378	294
16.16	102	374	288
16.18	108	378	298
16.2	60	364	298
16.22	132	370	282
16.24	120	378	304
16.26	126	380	296
16.28	96	370	292
16.3	108	386	288
16.32	18	370	304
16.34	102	376	312
16.36	90	380	314
16.38	132	374	310
16.4	84	364	302
16.42	78	384	300
16.44	96	388	284
16.46	120	360	304
16.48	60	374	296
16.5	126	366	278
16.52	66	372	304
16.54	72	382	304
16.56	96	354	294
16.58	120	370	294
16.6	102	368	296
16.62	42	356	310
16.64	102	374	298
16.66	72	374	278
16.68	48	356	306
16.7	84	372	304
16.72	72	360	292
16.74	72	380	290
16.76	108	376	294
16.78	114	364	290
16.8	78	376	288
16.82	66	366	310
16.84	84	368	302
16.86	66	376	294
16.88	66	368	326
16.9	36	380	290
16.92	90	364	296
16.94	84	358	314
16.96	108	372	302
16.98	102	364	318
17	108	378	278
17.02	102	366	304
17.04	72	378	304
17.06	96	370	294
17.08	90	380	314
17.1	102	368	280
17.12	66	376	298
17.14	66	366	276
17.16	96	380	298
17.18	78	378	284
17.2	126	364	284
17.22	114	360	314
17.24	108	368	310
17.26	72	374	288
17.28	120	366	296
17.3	66	382	294
17.32	120	370	308
17.34	162	368	278
17.36	102	376	290
17.38	96	370	294
17.4	84	376	298
17.42	54	374	290
17.44	90	374	296
17.46	66	380	294
17.48	126	368	276
17.5	114	378	292
17.52	102	378	286
17.54	90	360	274
17.56	90	370	290
17.58	138	366	292
17.6	138	372	312
17.62	54	386	308
17.64	102	362	302
17.66	102	366	294
17.68	18	378	310
17.7	126	374	304
17.72	114	374	296
17.74	126	372	306
17.76	96	366	284
17.78	72	372	298
17.8	126	392	294
17.82	114	392	290
17.84	114	366	312
17.86	96	366	294
17.88	108	366	294
17.9	96	370	294
17.92	96	388	298
17.94	72	370	306
17.96	114	374	284
17.98	96	372	324
18	120	392	294
18.02	120	374	316
18.04	78	386	308
18.06	114	382	330
18.08	96	364	294
18.1	132	376	308
18.12	66	382	298
18.14	114	364	298
18.16	84	372	288
18.18	120	386	296
18.2	90	370	288
18.22	78	376	290
18.24	126	392	288
18.26	132	376	292
18.28	108	366	310
18.3	102	368	306
18.32	72	380	306
18.34	72	374	286
18.36	120	382	308
18.38	60	388	296
18.4	138	378	284
18.42	150	380	312
18.44	66	368	314
18.46	72	372	302
18.48	132	372	314
18.5	126	372	284
18.52	102	386	292
18.54	120	376	280
18.56	102	370	304
18.58	96	366	302
18.6	204	382	292
18.62	78	372	282
18.64	96	376	300
18.66	108	366	294
18.68	54	386	300
18.7	156	362	300
18.72	108	382	300
18.74	84	362	290
18.76	126	376	308
18.78	90	366	298
18.8	138	374	306
18.82	114	376	306
18.84	138	392	304
18.86	96	372	298
18.88	144	376	310
18.9	174	372	292
18.92	96	394	306
18.94	108	378	300
18.96	138	370	308
18.98	126	378	304
19	120	382	316
19.02	120	374	292
19.04	72	372	298
19.06	108	362	290
19.08	108	372	304
19.1	132	378	284
19.12	84	368	304
19.14	180	382	292
19.16	108	388	294
19.18	126	388	298
19.2	132	382	296
19.22	96	378	292
19.24	144	374	326
19.26	96	380	294
19.28	126	392	280
19.3	42	380	302
19.32	156	380	290
19.34	144	386	300
19.36	90	374	304
19.38	120	372	292
19.4	162	366	292
19.42	138	372	308
19.44	78	380	292
19.46	132	372	308
19.48	144	386	296
19.5	174	378	300
19.52	180	370	298
19.54	150	374	304
19.56	108	374	298
19.58	138	370	316
19.6	138	384	290
19.62	114	378	296
19.64	168	382	306
19.66	168	390	294
19.68	138	382	302
19.7	132	386	278
19.72	216	378	310
19.74	114	376	296
19.76	102	364	306
19.78	120	378	286
19.8	144	376	284
19.82	114	366	286
19.84	108	370	298
19.86	126	370	292
19.88	156	380	290
19.9	78	372	308
19.92	162	380	302
19.94	150	386	302
19.96	138	372	292
19.98	96	366	266
20	144	362	308
20.02	132	374	296
20.04	144	396	304
20.06	120	384	312
20.08	168	398	280
20.1	120	372	300
20.12	120	382	302
20.14	138	384	302
20.16	138	386	302
20.18	114	380	306
20.2	138	368	304
20.22	114	386	312
20.24	162	396	298
20.26	138	384	312
20.28	78	374	304
20.3	114	378	300
20.32	120	392	290
20.34	126	382	308
20.36	120	386	304
20.38	162	386	316
20.4	126	384	308
20.42	150	378	290
20.44	156	366	318
20.46	150	390	300
20.48	72	388	322
20.5	162	386	316
20.52	156	386	314
20.54	132	386	312
20.56	120	394	332
20.58	138	384	322
20.6	180	406	326
20.62	138	406	310
20.64	162	390	320
20.66	156	388	328
20.68	132	396	320
20.7	156	394	322
20.72	204	390	302
20.74	108	398	316
20.76	144	384	346
20.78	174	396	330
20.8	144	382	330
20.82	180	384	346
20.84	132	388	332
20.86	156	382	324
20.88	150	402	332
20.9	132	374	332
20.92	132	402	320
20.94	150	384	316
20.96	180	374	338
20.98	132	408	318
21	150	390	362
21.02	138	390	322
21.04	150	372	320
21.06	180	394	308
21.08	138	374	314
21.1	150	398	328
21.12	108	402	312
21.14	150	392	318
21.16	168	404	330
21.18	138	414	312
21.2	132	386	308
21.22	102	382	326
21.24	114	382	308
21.26	138	384	324
21.28	138	394	334
21.3	132	386	344
21.32	180	396	304
21.34	168	390	308
21.36	156	390	336
21.38	144	394	326
21.4	162	400	338
21.42	66	384	328
21.44	90	386	338
21.46	198	380	330
21.48	186	396	310
21.5	168	378	332
21.52	144	388	338
21.54	228	384	358
21.56	144	382	340
21.58	144	388	338
21.6	126	394	328
21.62	108	406	330
21.64	126	386	326
21.66	120	404	344
21.68	96	382	310
21.7	120	372	336
21.72	144	372	334
21.74	138	392	318
21.76	120	378	316
21.78	120	372	302
21.8	174	396	338
21.82	204	388	344
21.84	180	378	332
21.86	168	384	360
21.88	144	376	340
21.9	120	384	330
21.92	138	404	336
21.94	168	386	354
21.96	120	380	338
21.98	180	388	332
22	174	384	336
22.02	168	382	344
22.04	180	388	374
22.06	162	390	332
22.08	174	386	348
22.1	144	404	340
22.12	102	396	318
22.14	150	372	326
22.16	144	382	328
22.18	108	388	326
22.2	162	378	340
22.22	144	386	342
22.24	144	402	340
22.26	108	394	324
22.28	138	414	362
22.3	168	384	332
22.32	144	390	330
22.34	186	394	322
22.36	168	390	346
22.38	174	392	348
22.4	192	400	322
22.42	114	382	364
22.44	114	402	336
22.46	138	378	336
22.48	216	406	354
22.5	114	402	330
22.52	162	388	348
22.54	198	408	368
22.56	138	396	342
22.58	162	402	366
22.6	162	384	354
22.62	156	396	342
22.64	126	390	348
22.66	168	384	326
22.68	174	386	342
22.7	168	386	340
22.72	150	394	352
22.74	174	398	364
22.76	156	386	346
22.78	150	390	346
22.8	180	398	330
22.82	138	376	368
22.84	174	390	336
22.86	150	396	328
22.88	168	382	342
22.9	210	396	348
22.92	174	404	330
22.94	126	384	340
22.96	192	390	356
22.98	174	402	348
23	204	396	342
23.02	198	388	354
23.04	108	394	372
23.06	114	404	374
23.08	192	392	368
23.1	108	400	338
23.12	138	390	356
23.14	180	392	368
23.16	168	418	378
23.18	168	394	356
23.2	144	390	340
23.22	156	370	364
23.24	144	402	336
23.26	108	390	350
23.28	120	380	338
23.3	186	386	356
23.32	150	388	360
23.34	192	412	342
23.36	144	392	350
23.38	156	388	340
23.4	174	382	346
23.42	108	406	358
23.44	138	380	368
23.46	156	390	364
23.48	168	390	314
23.5	126	386	356
23.52	120	382	384
23.54	156	374	364
23.56	150	382	384
23.58	114	400	330
23.6	126	384	368
23.62	138	386	370
23.64	144	392	330
23.66	168	398	336
23.68	144	368	348
23.7	132	386	338
23.72	180	394	316
23.74	114	386	338
23.76	210	390	344
23.78	156	382	340
23.8	210	396	350
23.82	162	366	366
23.84	156	386	362
23.86	156	378	336
23.88	96	368	350
23.9	162	376	328
23.92	150	370	364
23.94	138	376	308
23.96	204	372	330
23.98	180	370	352
24	150	382	344
24.02	144	392	318
24.04	198	380	346
24.06	156	388	344
24.08	150	376	336
24.1	180	372	340
24.12	156	372	332
24.14	198	390	344
24.16	162	376	312
24.18	144	378	342
24.2	132	376	326
24.22	192	386	324
24.24	144	388	328
24.26	144	384	352
24.28	168	382	322
24.3	138	374	324
24.32	138	380	320
24.34	198	382	326
24.36	126	370	328
24.38	126	390	322
24.4	144	386	352
24.42	162	378	340
24.44	162	384	306
24.46	132	374	318
24.48	180	374	312
24.5	192	372	336
24.52	132	368	320
24.54	222	382	326
24.56	156	364	330
24.58	114	370	336
24.6	180	370	324
24.62	168	366	314
24.64	144	384	306
24.66	186	368	338
24.68	120	366	316
24.7	186	364	318
24.72	126	370	328
24.74	132	374	322
24.76	174	378	324
24.78	156	372	298
24.8	192	358	310
24.82	144	376	326
24.84	132	384	296
24.86	156	384	308
24.88	180	382	312
24.9	204	382	310
24.92	126	376	336
24.94	198	360	322
24.96	138	384	306
24.98	150	376	306
25	102	364	312
25.02	138	360	310
25.04	156	386	300
25.06	90	374	326
25.08	216	372	310
25.1	168	366	328
25.12	150	390	308
25.14	180	364	322
25.16	156	376	316
25.18	114	388	320
25.2	174	374	316
25.22	108	368	296
25.24	150	368	304
25.26	108	374	308
25.28	156	376	306
25.3	174	374	322
25.32	210	372	316
25.34	156	374	308
25.36	144	386	296
25.38	162	366	310
25.4	144	372	316
25.42	138	374	296
25.44	132	374	322
25.46	102	370	300
25.48	168	354	304
25.5	150	362	308
25.52	156	388	314
25.54	156	370	320
25.56	138	376	316
25.58	198	356	302
25.6	156	362	300
25.62	114	376	308
25.64	162	374	306
25.66	162	376	292
25.68	156	378	280
25.7	150	358	302
25.72	156	374	312
25.74	150	380	310
25.76	156	374	300
25.78	198	364	306
25.8	168	372	314
25.82	150	376	312
25.84	168	368	296
25.86	162	376	316
25.88	156	390	304
25.9	126	370	312
25.92	162	366	288
25.94	162	358	296
25.96	198	380	294
25.98	192	368	310
26	216	386	314
26.02	168	368	296
26.04	180	358	308
26.06	162	368	290
26.08	156	362	320
26.1	150	374	308
26.12	108	366	302
26.14	192	372	306
26.16	180	374	310
26.18	162	368	296
26.2	120	376	316
26.22	126	374	296
26.24	132	358	300
26.26	204	374	304
26.28	162	374	310
26.3	162	366	324
26.32	168	372	312
26.34	144	372	296
26.36	150	360	304
26.38	102	356	286
26.4	186	368	308
26.42	168	366	312
26.44	132	368	312
26.46	180	368	320
26.48	180	374	302
26.5	120	390	312
26.52	156	374	306
26.54	144	370	310
26.56	126	368	304
26.58	210	372	326
26.6	216	366	306
26.62	120	374	324
26.64	186	388	306
26.66	186	364	300
26.68	162	372	310
26.7	216	370	294
26.72	186	374	316
26.74	132	368	326
26.76	132	376	316
26.78	198	386	302
26.8	156	374	304
26.82	174	374	316
26.84	186	380	318
26.86	204	378	288
26.88	144	368	302
26.9	192	370	324
26.92	180	384	310
26.94	234	378	312
26.96	132	380	294
26.98	156	372	324
27	144	374	294
27.02	120	352	312
27.04	162	372	298
27.06	162	372	318
27.08	126	374	316
27.1	150	374	314
27.12	168	386	304
27.14	192	372	296
27.16	132	368	324
27.18	138	386	316
27.2	162	366	300
27.22	174	372	310
27.24	138	390	336
27.26	150	370	294
27.28	150	366	306
27.3	120	370	306
27.32	174	376	306
27.34	132	378	288
27.36	186	362	292
27.38	150	368	304
27.4	138	368	308
27.42	168	374	288
27.44	144	374	318
27.46	132	386	302
27.48	144	384	314
27.5	150	372	312
27.52	132	378	300
27.54	180	360	294
27.56	84	376	296
27.58	198	368	294
27.6	138	364	306
27.62	162	358	318
27.64	228	364	308
27.66	126	364	304
27.68	132	372	312
27.7	108	380	304
27.72	150	388	306
27.74	168	388	302
27.76	192	372	314
27.78	174	370	298
27.8	162	362	316
27.82	162	380	286
27.84	186	378	300
27.86	126	358	312
27.88	120	386	294
27.9	168	384	306
27.92	126	368	306
27.94	144	372	312
27.96	144	370	300
27.98	186	380	322
28	192	380	294
28.02	156	354	308
28.04	144	370	308
28.06	120	374	318
28.08	180	370	284
28.1	180	374	292
28.12	180	380	314
28.14	126	370	300
28.16	132	374	304
28.18	150	372	312
28.2	168	372	290
28.22	174	368	284
28.24	168	362	292
28.26	162	354	288
28.28	108	356	290
28.3	192	378	340
28.32	162	376	314
28.34	150	376	286
28.36	96	360	310
28.38	168	372	308
28.4	186	352	298
28.42	168	364	300
28.44	144	358	298
28.46	156	372	294
28.48	168	366	296
28.5	144	374	296
28.52	150	374	298
28.54	114	360	306
28.56	144	376	300
28.58	216	378	296
28.6	138	376	296
28.62	192	374	314
28.64	102	380	306
28.66	144	362	296
28.68	132	370	290
28.7	204	368	324
28.72	120	376	306
28.74	162	380	322
28.76	174	374	296
28.78	138	368	294
28.8	180	358	302
28.82	198	358	318
28.84	84	362	290
28.86	144	372	324
28.88	162	376	302
28.9	126	390	304
28.92	150	364	294
28.94	180	370	298
28.96	114	384	294
28.98	144	368	298
29	198	366	306
29.02	138	380	284
29.04	192	376	296
29.06	168	368	286
29.08	138	392	288
29.1	180	376	288
29.12	120	366	316
29.14	84	368	318
29.16	168	366	292
29.18	186	374	308
29.2	114	378	316
29.22	192	380	308
29.24	156	362	294
29.26	162	370	302
29.28	150	378	308
29.3	132	358	294
29.32	150	378	304
29.34	108	366	284
29.36	150	374	296
29.38	126	368	306
29.4	228	378	302
29.42	180	364	312
29.44	162	370	302
29.46	102	370	296
29.48	162	354	314
29.5	204	362	306
29.52	204	364	320
29.54	126	356	300
29.56	132	380	288
29.58	162	374	314
29.6	168	370	306
29.62	144	374	314
29.64	156	356	290
29.66	162	364	308
29.68	144	370	280
29.7	144	378	302
29.72	120	352	308
29.74	144	370	314
29.76	198	372	292
29.78	132	366	304
29.8	168	372	276
29.82	174	368	318
29.84	108	374	300
29.86	216	368	298
29.88	162	376	316
29.9	138	366	306
29.92	198	368	300
29.94	168	358	312
29.96	120	362	292
29.98	156	378	302
30	150	374	308
30.02	174	378	296
30.04	132	360	294
30.06	150	368	312
30.08	144	372	310
30.1	126	362	310
30.12	168	356	300
30.14	138	368	294
30.16	198	370	292
30.18	156	374	292
30.2	114	358	298
30.22	138	364	298
30.24	186	366	296
30.26	162	372	306
30.28	132	376	300
30.3	162	372	282
30.32	192	366	306
30.34	192	374	326
30.36	144	374	286
30.38	186	362	288
30.4	204	360	304
30.42	174	376	286
30.44	90	358	292
30.46	114	356	320
30.48	186	372	316
30.5	198	364	306
30.52	156	356	298
30.54	204	358	310
30.56	102	370	292
30.58	210	360	280
30.6	102	372	292
30.62	108	366	296
30.64	126	380	286
30.66	138	374	290
30.68	150	374	288
30.7	138	378	294
30.72	186	368	288
30.74	126	356	300
30.76	162	366	288
30.78	168	362	292
30.8	138	374	286
30.82	156	362	308
30.84	156	356	302
30.86	126	366	292
30.88	174	364	288
30.9	180	364	286
30.92	162	372	296
30.94	162	360	274
30.96	120	362	280
30.98	168	348	300
31	156	364	296
31.02	162	372	280
31.04	180	382	284
31.06	156	372	298
31.08	114	358	298
31.1	162	360	280
31.12	132	368	288
31.14	132	366	278
31.16	150	364	306
31.18	108	358	292
31.2	156	368	304
31.22	144	372	292
31.24	192	362	296
31.26	114	362	280
31.28	156	384	302
31.3	150	364	294
31.32	138	356	290
31.34	186	360	294
31.36	96	376	300
31.38	114	364	288
31.4	138	362	298
31.42	108	360	294
31.44	174	360	286
31.46	186	380	294
31.48	192	360	284
31.5	120	360	280
31.52	156	358	290
31.54	132	354	294
31.56	156	370	304
31.58	120	368	298
31.6	192	362	294
31.62	132	370	288
31.64	132	364	288
31.66	132	366	282
31.68	168	352	296
31.7	192	358	292
31.72	174	360	282
31.74	162	360	298
31.76	174	360	312
31.78	120	358	298
31.8	186	366	274
31.82	144	364	300
31.84	108	358	280
31.86	210	362	302
31.88	102	366	278
31.9	156	354	296
31.92	126	364	294
31.94	156	368	278
31.96	108	352	274
31.98	162	362	300
32	102	362	292
32.02	156	354	282
32.04	162	352	294
32.06	162	356	284
32.08	132	362	308
32.1	162	360	280
32.12	150	370	282
32.14	216	366	292
32.16	132	376	284
32.18	168	370	288
32.2	102	352	288
32.22	126	364	306
32.24	126	360	272
32.26	114	370	300
32.28	144	358	294
32.3	150	374	286
32.32	168	358	292
32.34	138	378	286
32.36	156	368	300
32.38	168	356	280
32.4	150	350	294
32.42	162	352	302
32.44	126	372	266
32.46	174	358	278
32.48	114	364	262
32.5	144	366	288
32.52	192	360	284
32.54	186	356	282
32.56	174	362	294
32.58	102	352	284
32.6	162	348	312
32.62	138	350	298
32.64	156	366	292
32.66	180	360	274
32.68	144	358	298
32.7	162	362	274
32.72	174	362	286
32.74	138	380	272
32.76	156	370	298
32.78	174	358	304
32.8	120	360	292
32.82	96	358	284
32.84	168	374	284
32.86	144	362	282
32.88	174	354	278
32.9	120	346	304
32.92	180	368	294
32.94	114	352	300
32.96	150	360	284
32.98	150	356	270
33	168	372	276
33.02	138	348	284
33.04	120	366	290
33.06	168	358	290
33.08	126	356	310
33.1	84	352	298
33.12	108	356	284
33.14	138	370	292
33.16	168	364	310
33.18	168	364	312
33.2	150	360	282
33.22	180	360	316
33.24	192	362	290
33.26	114	356	294
33.28	174	362	288
33.3	120	370	276
33.32	114	374	308
33.34	138	360	290
33.36	120	362	298
33.38	126	370	292
33.4	120	368	284
33.42	144	360	318
33.44	108	360	304
33.46	120	358	286
33.48	138	366	286
33.5	108	370	268
33.52	186	366	276
33.54	144	364	294
33.56	108	360	286
33.58	132	366	304
33.6	114	356	292
33.62	132	366	300
33.64	138	358	300
33.66	168	356	284
33.68	174	346	298
33.7	174	352	272
33.72	162	354	300
33.74	132	368	302
33.76	108	362	304
33.78	120	352	284
33.8	210	366	308
33.82	156	366	294
33.84	84	358	286
33.86	144	368	282
33.88	216	366	298
33.9	168	362	290
33.92	168	358	280
33.94	120	378	280
33.96	168	360	288
33.98	168	364	282
34	114	362	294
34.02	240	354	304
34.04	150	360	274
34.06	132	376	300
34.08	138	362	284
34.1	120	352	298
34.12	180	356	302
34.14	150	348	286
34.16	144	356	290
34.18	90	362	280
34.2	162	364	294
34.22	156	366	298
34.24	114	356	278
34.26	144	352	280
34.28	114	360	300
34.3	126	364	308
34.32	138	356	304
34.34	132	368	294
34.36	150	354	312
34.38	126	368	286
34.4	192	370	296
34.42	132	370	296
34.44	126	390	298
34.46	138	374	306
34.48	132	368	308
34.5	222	356	298
34.52	120	362	308
34.54	114	362	304
34.56	114	352	318
34.58	162	362	290
34.6	144	354	308
34.62	108	358	304
34.64	150	374	308
34.66	174	360	306
34.68	126	364	314
34.7	144	362	294
34.72	120	376	308
34.74	156	374	310
34.76	204	368	290
34.78	126	370	310
34.8	150	382	312
34.82	156	358	308
34.84	144	368	312
34.86	150	372	324
34.88	192	376	328
34.9	138	380	328
34.92	120	372	304
34.94	144	372	326
34.96	144	366	338
34.98	150	380	350
35	126	368	362
35.02	162	376	334
35.04	150	386	328
35.06	126	390	340
35.08	150	384	362
35.1	186	372	348
35.12	174	388	342
35.14	138	392	382
35.16	192	392	384
35.18	120	402	358
35.2	144	370	382
35.22	174	396	392
35.24	174	388	342
35.26	102	386	394
35.28	192	406	392
35.3	120	400	376
35.32	132	396	386
35.34	192	406	416
35.36	120	404	394
35.38	168	400	396
35.4	138	404	424
35.42	270	414	402
35.44	168	408	424
35.46	174	414	388
35.48	144	402	390
35.5	126	422	392
35.52	150	412	398
35.54	120	410	414
35.56	144	422	396
35.58	138	422	370
35.6	162	428	400
35.62	132	418	376
35.64	156	430	380
35.66	186	420	392
35.68	144	424	384
35.7	168	426	382
35.72	156	410	342
35.74	132	442	340
35.76	126	410	338
35.78	108	416	336
35.8	144	410	318
35.82	126	390	350
35.84	102	404	320
35.86	192	396	324
35.88	78	398	328
35.9	150	424	338
35.92	126	414	330
35.94	168	420	322
35.96	120	404	320
35.98	180	398	308
36	138	408	304
36.02	150	392	330
36.04	168	392	332
36.06	144	382	310
36.08	180	388	304
36.1	96	396	310
36.12	144	378	324
36.14	132	370	310
36.16	138	392	316
36.18	108	384	296
36.2	144	372	296
36.22	126	374	308
36.24	162	378	308
36.26	180	370	320
36.28	162	372	300
36.3	120	380	292
36.32	126	384	306
36.34	132	372	288
36.36	150	370	308
36.38	132	382	298
36.4	132	384	298
36.42	162	368	292
36.44	174	366	308
36.46	132	370	314
36.48	132	372	318
36.5	114	370	294
36.52	150	380	294
36.54	120	364	320
36.56	114	380	320
36.58	168	366	294
36.6	126	370	278
36.62	180	360	304
36.64	180	372	294
36.66	126	374	298
36.68	120	386	296
36.7	180	368	296
36.72	186	352	304
36.74	174	380	282
36.76	216	380	314
36.78	114	368	286
36.8	156	364	300
36.82	138	364	314
36.84	138	360	308
36.86	138	376	310
36.88	144	388	302
36.9	126	362	294
36.92	90	370	308
36.94	174	354	280
36.96	156	364	306
36.98	150	370	288
37	162	364	294
37.02	126	372	300
37.04	162	354	284
37.06	162	370	300
37.08	168	374	310
37.1	126	360	318
37.12	198	350	288
37.14	174	356	308
37.16	156	358	288
37.18	180	360	296
37.2	174	356	320
37.22	120	374	284
37.24	168	382	314
37.26	174	356	296
37.28	180	374	284
37.3	96	382	310
37.32	180	358	296
37.34	192	368	300
37.36	144	376	302
37.38	120	362	278
37.4	138	374	294
37.42	150	386	290
37.44	114	370	286
37.46	138	382	294
37.48	228	372	306
37.5	198	368	306
37.52	168	372	300
37.54	144	394	284
37.56	198	390	294
37.58	132	382	310
37.6	180	400	300
37.62	144	408	286
37.64	174	416	304
37.66	186	428	290
37.68	126	426	294
37.7	138	422	302
37.72	198	402	318
37.74	174	392	296
37.76	108	396	298
37.78	126	386	292
37.8	138	382	280
37.82	162	376	296
37.84	114	382	288
37.86	150	356	288
37.88	174	370	294
37.9	168	366	296
37.92	168	362	310
37.94	174	370	290
37.96	186	368	298
37.98	156	352	296
38	192	370	280
38.02	120	366	278
38.04	138	366	296
38.06	162	358	276
38.08	150	366	282
38.1	162	366	298
38.12	138	366	292
38.14	126	344	300
38.16	126	372	302
38.18	120	364	280
38.2	186	360	282
38.22	108	358	294
38.24	186	368	286
38.26	162	368	292
38.28	204	362	288
38.3	144	364	268
38.32	162	362	302
38.34	210	350	302
38.36	114	358	280
38.38	156	368	300
38.4	162	376	296
38.42	126	360	288
38.44	132	362	292
38.46	138	368	298
38.48	126	356	288
38.5	150	370	288
38.52	180	370	280
38.54	108	356	306
38.56	162	376	304
38.58	162	350	298
38.6	162	360	296
38.62	186	362	282
38.64	168	376	282
38.66	114	374	292
38.68	150	368	296
38.7	150	364	292
38.72	234	372	302
38.74	192	358	310
38.76	132	370	292
38.78	180	364	282
38.8	150	360	314
38.82	180	364	288
38.84	132	358	306
38.86	132	362	302
38.88	132	370	298
38.9	156	358	294
38.92	144	374	290
38.94	144	348	300
38.96	126	360	306
38.98	174	366	272
39	168	352	282
39.02	138	352	292
39.04	156	366	284
39.06	114	368	288
39.08	138	364	292
39.1	174	356	314
39.12	120	358	296
39.14	216	358	282
39.16	120	358	304
39.18	162	362	282
39.2	120	362	304
39.22	192	354	272
39.24	168	352	292
39.26	96	370	266
39.28	138	380	278
39.3	156	372	290
39.32	114	358	304
39.34	144	362	306
39.36	168	370	304
39.38	120	366	278
39.4	174	370	290
39.42	114	366	302
39.44	162	378	286
39.46	132	368	298
39.48	168	360	300
39.5	120	352	292
39.52	204	362	292
39.54	156	386	308
39.56	174	364	288
39.58	144	368	280
39.6	174	344	290
39.62	138	362	278
39.64	138	360	280
39.66	174	370	282
39.68	114	354	284
39.7	114	350	296
39.72	114	380	286
39.74	168	376	296
39.76	186	366	292
39.78	210	366	296
39.8	126	368	280
39.82	144	362	280
39.84	132	354	298
39.86	96	360	278
39.88	90	360	274
39.9	114	362	288
39.92	144	362	278
39.94	150	358	290
39.96	126	384	312
39.98	138	352	280
40	144	380	314
40.02	156	366	302
40.04	132	366	278
40.06	150	376	294
40.08	120	368	278
40.1	162	372	294
40.12	144	382	284
40.14	132	362	294
40.16	90	376	268
40.18	156	358	276
40.2	126	378	296
40.22	90	364	292
40.24	162	368	308
40.26	174	362	288
40.28	132	370	282
40.3	156	364	292
40.32	156	366	294
40.34	132	360	292
40.36	186	372	276
40.38	174	376	284
40.4	144	360	278
40.42	114	360	300
40.44	102	360	288
40.46	156	370	294
40.48	156	358	302
40.5	168	354	308
40.52	108	362	298
40.54	198	372	296
40.56	144	362	268
40.58	168	362	314
40.6	150	354	290
40.62	120	354	294
40.64	114	350	300
40.66	144	366	296
40.68	156	364	294
40.7	132	348	294
40.72	174	360	300
40.74	126	366	294
40.76	144	350	296
40.78	120	358	294
40.8	138	366	302
40.82	144	368	278
40.84	162	362	270
40.86	168	368	288
40.88	138	366	302
40.9	186	386	282
40.92	192	360	290
40.94	156	356	290
40.96	150	356	272
40.98	156	366	276
41	156	366	280
41.02	138	356	306
41.04	114	368	290
41.06	150	380	284
41.08	126	354	284
41.1	138	380	284
41.12	168	356	274
41.14	156	364	292
41.16	102	358	270
41.18	174	360	280
41.2	144	352	284
41.22	150	368	282
41.24	180	372	286
41.26	162	368	292
41.28	102	368	276
41.3	180	378	298
41.32	102	372	278
41.34	150	360	298
41.36	138	372	276
41.38	138	356	298
41.4	168	362	294
41.42	138	360	276
41.44	144	372	292
41.46	144	366	298
41.48	126	362	282
41.5	156	356	276
41.52	132	374	296
41.54	156	366	276
41.56	180	360	292
41.58	192	356	280
41.6	180	354	290
41.62	156	358	290
41.64	204	362	312
41.66	162	370	294
41.68	156	380	298
41.7	144	360	290
41.72	156	352	282
41.74	180	366	294
41.76	168	362	288
41.78	132	368	280
41.8	174	372	270
41.82	186	358	286
41.84	114	360	282
41.86	180	368	274
41.88	174	356	292
41.9	180	358	294
41.92	132	368	298
41.94	108	348	290
41.96	114	360	282
41.98	174	370	288
42	144	358	294
42.02	168	376	310
42.04	144	368	292
42.06	120	366	278
42.08	180	366	280
42.1	186	356	300
42.12	168	358	288
42.14	186	380	294
42.16	186	368	290
42.18	168	360	276
42.2	186	368	298
42.22	204	356	274
42.24	162	370	288
42.26	180	352	280
42.28	150	362	292
42.3	156	362	288
42.32	198	366	304
42.34	132	370	278
42.36	192	378	278
42.38	150	358	308
42.4	150	354	282
42.42	138	368	288
42.44	144	358	284
42.46	120	358	286
42.48	132	360	308
42.5	132	370	288
42.52	96	366	278
42.54	138	360	290
42.56	210	356	284
42.58	162	360	300
42.6	162	364	280
42.62	138	362	288
42.64	108	372	278
42.66	156	368	298
42.68	126	370	288
42.7	192	360	288
42.72	168	362	274
42.74	156	372	304
42.76	138	360	284
42.78	156	358	286
42.8	192	368	290
42.82	180	360	296
42.84	174	350	282
42.86	132	364	290
42.88	174	368	288
42.9	180	366	294
42.92	144	360	276
42.94	132	368	294
42.96	144	370	292
42.98	150	354	290
43	138	364	278
43.02	108	362	284
43.04	162	366	298
43.06	168	352	302
43.08	138	370	286
43.1	144	368	302
43.12	138	354	312
43.14	216	366	296
43.16	126	364	286
43.18	162	356	282
43.2	150	374	272
43.22	162	372	292
43.24	192	380	290
43.26	162	358	286
43.28	192	360	278
43.3	144	366	310
43.32	210	376	282
43.34	138	360	270
43.36	216	362	300
43.38	180	372	290
43.4	138	372	308
43.42	192	358	276
43.44	108	372	288
43.46	162	362	292
43.48	162	360	304
43.5	186	364	286
43.52	204	376	286
43.54	144	370	302
43.56	126	364	298
43.58	150	362	314
43.6	174	358	296
43.62	174	362	310
43.64	144	368	316
43.66	186	362	322
43.68	156	362	332
43.7	126	370	326
43.72	138	384	330
43.74	150	402	322
43.76	120	392	318
43.78	180	396	332
43.8	252	424	344
43.82	234	416	352
43.84	132	420	350
43.86	174	426	352
43.88	144	440	348
43.9	180	464	350
43.92	186	470	334
43.94	204	448	328
43.96	228	438	316
43.98	132	432	314
44	258	432	336
44.02	204	410	320
44.04	168	420	302
44.06	222	414	294
44.08	246	392	318
44.1	156	394	300
44.12	102	372	278
44.14	132	368	294
44.16	102	368	276
44.18	120	372	280
44.2	126	384	288
44.22	150	358	290
44.24	156	364	304
44.26	144	360	284
44.28	180	374	290
44.3	168	350	282
44.32	180	362	282
44.34	180	370	288
44.36	174	374	276
44.38	186	364	282
44.4	174	378	272
44.42	168	350	292
44.44	174	374	304
44.46	132	354	300
44.48	168	374	282
44.5	120	382	290
44.52	144	360	294
44.54	150	376	294
44.56	120	376	296
44.58	216	358	292
44.6	168	348	280
44.62	150	358	306
44.64	150	352	272
44.66	204	366	284
44.68	156	368	280
44.7	144	358	284
44.72	114	370	294
44.74	150	360	298
44.76	168	362	272
44.78	174	360	290
44.8	150	360	278
44.82	120	364	282
44.84	150	370	288
44.86	132	356	274
44.88	174	364	278
44.9	138	376	288
44.92	144	360	262
44.94	174	360	274
44.96	192	350	290
44.98	144	356	300
45	132	380	274
45.02	144	364	294
45.04	174	378	294
45.06	120	356	274
45.08	120	372	278
45.1	204	370	292
45.12	156	370	278
45.14	180	364	292
45.16	138	380	274
45.18	180	362	294
45.2	192	370	290
45.22	126	366	282
45.24	198	348	318
45.26	162	380	306
45.28	180	368	290
45.3	180	366	294
45.32	138	376	284
45.34	174	374	292
45.36	162	376	290
45.38	144	368	288
45.4	156	360	300
45.42	132	370	270
45.44	162	360	276
45.46	192	358	298
45.48	138	376	292
45.5	132	388	282
45.52	120	368	298
45.54	144	372	288
45.56	144	362	308
45.58	186	370	312
45.6	156	386	292
45.62	192	364	298
45.64	138	358	288
45.66	162	370	308
45.68	198	374	310
45.7	132	386	298
45.72	150	370	306
45.74	144	356	280
45.76	126	376	312
45.78	156	368	300
45.8	120	376	300
45.82	174	368	302
45.84	168	386	316
45.86	204	372	300
45.88	216	382	310
45.9	144	382	278
45.92	162	358	294
45.94	282	374	294
45.96	156	364	294
45.98	156	378	292
46	162	372	292
46.02	138	368	298
46.04	186	372	294
46.06	108	366	306
46.08	132	370	314
46.1	150	382	300
46.12	222	380	272
46.14	114	368	316
46.16	156	368	280
46.18	150	374	300
46.2	198	370	286
46.22	156	378	286
46.24	144	380	294
46.26	150	368	298
46.28	180	364	304
46.3	156	366	306
46.32	180	374	278
46.34	162	374	290
46.36	126	374	276
46.38	174	376	288
46.4	162	352	302
46.42	168	372	320
46.44	144	370	296
46.46	150	366	294
46.48	156	358	304
46.5	156	364	290
46.52	126	366	290
46.54	180	366	288
46.56	162	372	290
46.58	198	368	290
46.6	174	370	298
46.62	108	372	280
46.64	168	370	314
46.66	180	378	306
46.68	162	358	280
46.7	216	366	318
46.72	162	362	278
46.74	156	366	288
46.76	162	372	280
46.78	144	372	292
46.8	180	362	284
46.82	168	370	286
46.84	138	378	270
46.86	204	374	276
46.88	162	368	280
46.9	162	362	294
46.92	174	350	276
46.94	96	360	282
46.96	198	364	288
46.98	138	370	280
47	150	370	284
47.02	162	378	296
47.04	198	368	280
47.06	150	356	300
47.08	132	378	268
47.1	168	358	272
47.12	168	376	284
47.14	162	362	268
47.16	198	364	288
47.18	168	362	276
47.2	180	348	298
47.22	222	360	296
47.24	138	354	274
47.26	150	352	280
47.28	192	360	286
47.3	102	362	280
47.32	168	358	278
47.34	204	360	288
47.36	144	360	290
47.38	162	356	282
47.4	138	370	272
47.42	180	356	284
47.44	138	356	276
47.46	192	368	256
47.48	210	360	286
47.5	150	364	272
47.52	198	368	296
47.54	156	358	284
47.56	180	370	282
47.58	186	358	286
47.6	180	358	276
47.62	162	366	278
47.64	186	360	292
47.66	120	348	286
47.68	156	356	294
47.7	192	364	280
47.72	186	360	282
47.74	168	374	276
47.76	162	354	280
47.78	174	370	288
47.8	132	364	280
47.82	162	358	274
47.84	144	350	252
47.86	168	352	278
47.88	96	354	290
47.9	174	358	294
47.92	144	374	280
47.94	162	356	270
47.96	168	364	298
47.98	180	356	288
48	180	352	286
48.02	174	350	274
48.04	156	356	260
48.06	156	350	286
48.08	204	354	280
48.1	204	370	274
48.12	156	360	262
48.14	180	350	262
48.16	162	358	282
48.18	144	366	288
48.2	132	358	272
48.22	180	344	268
48.24	102	372	270
48.26	180	364	272
48.28	192	356	262
48.3	222	352	278
48.32	156	362	276
48.34	132	356	270
48.36	162	354	278
48.38	156	356	284
48.4	132	360	294
48.42	96	354	292
48.44	144	352	262
48.46	150	358	270
48.48	120	364	254
48.5	192	358	258
48.52	192	362	274
48.54	138	356	278
48.56	162	350	302
48.58	150	366	264
48.6	180	356	276
48.62	90	366	268
48.64	210	358	272
48.66	120	362	280
48.68	126	354	278
48.7	210	362	278
48.72	180	344	264
48.74	156	364	282
48.76	216	352	280
48.78	150	360	284
48.8	162	344	284
48.82	192	354	268
48.84	186	372	272
48.86	162	358	276
48.88	198	352	264
48.9	174	358	286
48.92	186	358	268
48.94	150	362	286
48.96	198	356	280
48.98	156	362	290
49	156	350	268
49.02	192	346	286
49.04	222	350	270
49.06	156	354	270
49.08	180	356	280
49.1	150	354	270
49.12	186	350	284
49.14	156	356	286
49.16	150	352	264
49.18	204	358	258
49.2	192	346	284
49.22	168	362	268
49.24	210	370	274
49.26	138	370	258
49.28	156	356	262
49.3	132	354	292
49.32	156	356	260
49.34	192	374	272
49.36	144	356	258
49.38	156	376	268
49.4	186	362	282
49.42	138	354	276
49.44	138	346	266
49.46	156	356	268
49.48	144	372	278
49.5	126	358	270
49.52	168	356	276
49.54	138	354	260
49.56	132	356	262
49.58	168	358	276
49.6	150	348	272
49.62	216	352	284
49.64	180	362	274
49.66	168	352	258
49.68	132	370	268
49.7	168	364	272
49.72	198	354	258
49.74	138	362	270
49.76	150	364	274
49.78	192	360	280
49.8	192	354	276
49.82	150	356	276
49.84	138	366	282
49.86	162	362	274
49.88	192	350	272
49.9	216	340	292
49.92	174	348	264
49.94	180	358	266
49.96	174	354	286
[truncated: 1,586 more rows]
