# Supplementary material for: A novel approach for enhancing the color and antimicrobial properties of pine and beech wood using Se-NPs
Source: Sci Rep. 2023 Aug 10;13:12972. doi: 10.1038/s41598-023-39748-5 (PMC10415366; doi:10.1038/s41598-023-39748-5)
Supplement: Supplementary file 10 — Supplementary Information 10. [file 41598_2023_39748_MOESM10_ESM.xlsx]

## Sheet: Sheet1
Degree	Se-NPs	PW Blank	PW Se-NPs
10	18	272	362
10.02	54	248	374
10.04	30	264	368
10.06	48	264	386
10.08	72	266	386
10.1	42	268	364
10.12	60	254	382
10.14	48	268	362
10.16	24	282	368
10.18	54	276	352
10.2	30	268	370
10.22	48	276	378
10.24	42	270	368
10.26	12	264	372
10.28	36	274	380
10.3	84	266	374
10.32	36	260	378
10.34	42	260	366
10.36	24	276	360
10.38	96	262	366
10.4	24	270	380
10.42	66	248	364
10.44	78	266	374
10.46	54	282	378
10.48	12	282	368
10.5	54	278	356
10.52	48	276	358
10.54	30	262	374
10.56	42	244	366
10.58	12	292	370
10.6	54	256	370
10.62	12	270	358
10.64	30	294	362
10.66	72	276	372
10.68	36	262	370
10.7	66	268	376
10.72	36	272	372
10.74	42	280	374
10.76	24	286	368
10.78	60	278	364
10.8	54	270	372
10.82	42	278	362
10.84	60	264	372
10.86	36	268	364
10.88	12	276	364
10.9	42	264	362
10.92	48	278	380
10.94	72	262	358
10.96	-6	252	364
10.98	66	256	378
11	48	276	362
11.02	48	272	358
11.04	48	274	362
11.06	30	270	374
11.08	66	280	366
11.1	90	258	374
11.12	30	298	358
11.14	42	290	364
11.16	84	258	368
11.18	84	272	380
11.2	12	276	378
11.22	24	278	378
11.24	72	286	370
11.26	42	266	354
11.28	30	274	374
11.3	18	272	364
11.32	108	282	374
11.34	54	278	368
11.36	60	276	366
11.38	78	296	370
11.4	84	276	366
11.42	72	280	360
11.44	54	280	362
11.46	78	288	360
11.48	60	258	350
11.5	24	280	370
11.52	60	284	374
11.54	54	286	352
11.56	24	288	368
11.58	66	292	364
11.6	36	266	358
11.62	42	270	380
11.64	36	304	398
11.66	60	302	378
11.68	54	276	362
11.7	24	288	352
11.72	60	270	370
11.74	102	268	372
11.76	54	300	386
11.78	18	320	376
11.8	72	280	364
11.82	60	282	384
11.84	24	292	364
11.86	78	298	370
11.88	42	286	366
11.9	72	272	360
11.92	42	302	360
11.94	48	302	370
11.96	54	324	374
11.98	96	294	368
12	36	284	352
12.02	102	276	372
12.04	78	278	368
12.06	108	278	380
12.08	12	282	366
12.1	54	286	384
12.12	114	296	364
12.14	102	282	382
12.16	114	274	360
12.18	66	302	384
12.2	66	278	372
12.22	84	300	364
12.24	84	288	380
12.26	66	300	382
12.28	48	284	380
12.3	60	300	376
12.32	42	314	396
12.34	42	292	384
12.36	90	306	388
12.38	72	284	378
12.4	108	312	388
12.42	120	294	376
12.44	90	310	376
12.46	54	300	372
12.48	24	280	380
12.5	90	296	384
12.52	60	300	378
12.54	90	288	374
12.56	48	292	378
12.58	18	312	384
12.6	96	300	360
12.62	108	280	380
12.64	90	292	362
12.66	90	318	382
12.68	24	294	370
12.7	96	306	374
12.72	30	304	368
12.74	120	290	374
12.76	90	300	384
12.78	114	314	364
12.8	102	308	374
12.82	84	300	380
12.84	114	308	368
12.86	78	302	366
12.88	132	304	384
12.9	66	302	372
12.92	78	296	378
12.94	78	310	392
12.96	42	300	382
12.98	48	302	396
13	144	306	400
13.02	84	302	376
13.04	90	302	384
13.06	78	296	384
13.08	48	320	384
13.1	48	322	390
13.12	60	296	392
13.14	96	302	384
13.16	36	306	380
13.18	90	324	392
13.2	126	306	380
13.22	96	324	380
13.24	84	326	392
13.26	66	310	406
13.28	96	310	380
13.3	72	302	368
13.32	90	316	402
13.34	72	296	392
13.36	72	290	388
13.38	60	316	378
13.4	90	320	380
13.42	48	332	380
13.44	96	298	394
13.46	60	308	396
13.48	84	304	398
13.5	90	334	404
13.52	72	328	380
13.54	54	302	384
13.56	54	308	374
13.58	66	314	396
13.6	36	304	378
13.62	96	310	376
13.64	90	312	384
13.66	48	324	386
13.68	60	322	374
13.7	60	298	384
13.72	102	316	394
13.74	48	334	392
13.76	102	318	378
13.78	66	302	376
13.8	96	336	382
13.82	60	306	388
13.84	54	300	384
13.86	84	314	392
13.88	72	314	410
13.9	66	334	408
13.92	66	310	388
13.94	78	332	394
13.96	54	328	400
13.98	54	318	376
14	30	328	378
14.02	12	324	390
14.04	78	326	388
14.06	54	334	386
14.08	102	304	388
14.1	120	300	402
14.12	102	340	390
14.14	72	322	370
14.16	48	336	388
14.18	96	340	390
14.2	90	312	398
14.22	108	324	384
14.24	102	312	400
14.26	84	326	402
14.28	84	344	388
14.3	66	310	398
14.32	96	316	388
14.34	84	314	402
14.36	90	344	390
14.38	114	346	376
14.4	84	334	384
14.42	114	324	384
14.44	66	338	384
14.46	90	328	384
14.48	66	328	374
14.5	54	344	372
14.52	102	294	376
14.54	90	320	400
14.56	108	332	404
14.58	96	322	388
14.6	114	334	390
14.62	102	332	374
14.64	30	332	388
14.66	72	314	370
14.68	96	346	406
14.7	84	344	380
14.72	72	354	404
14.74	108	304	382
14.76	102	348	394
14.78	72	332	396
14.8	24	314	386
14.82	54	334	382
14.84	72	314	378
14.86	132	324	398
14.88	90	334	394
14.9	48	340	398
14.92	66	336	374
14.94	48	318	394
14.96	90	318	388
14.98	66	344	392
15	120	340	402
15.02	120	336	396
15.04	84	320	396
15.06	114	338	382
15.08	60	338	400
15.1	114	324	380
15.12	114	326	404
15.14	132	342	382
15.16	48	332	392
15.18	54	358	376
15.2	90	334	398
15.22	84	350	398
15.24	60	328	396
15.26	78	338	386
15.28	150	354	394
15.3	78	342	390
15.32	90	346	390
15.34	78	328	390
15.36	78	350	386
15.38	78	340	392
15.4	78	334	384
15.42	132	356	394
15.44	120	348	404
15.46	36	360	400
15.48	66	360	394
15.5	66	360	388
15.52	72	310	410
15.54	90	342	390
15.56	108	316	398
15.58	96	312	410
15.6	48	344	392
15.62	108	344	394
15.64	72	346	398
15.66	114	342	380
15.68	78	354	402
15.7	120	336	392
15.72	102	334	416
15.74	42	330	404
15.76	66	340	400
15.78	120	330	416
15.8	114	348	398
15.82	102	336	396
15.84	96	320	402
15.86	102	366	398
15.88	84	358	388
15.9	102	358	382
15.92	96	362	406
15.94	72	362	382
15.96	132	362	390
15.98	84	320	384
16	96	344	398
16.02	84	326	388
16.04	120	338	396
16.06	90	346	404
16.08	78	368	394
16.1	126	342	392
16.12	120	340	390
16.14	84	340	386
16.16	102	332	378
16.18	108	318	398
16.2	60	330	374
16.22	132	346	408
16.24	120	364	400
16.26	126	352	416
16.28	96	320	382
16.3	108	338	396
16.32	18	360	402
16.34	102	348	400
16.36	90	348	402
16.38	132	384	398
16.4	84	324	394
16.42	78	330	400
16.44	96	346	388
16.46	120	344	408
16.48	60	330	394
16.5	126	344	392
16.52	66	348	392
16.54	72	328	382
16.56	96	358	412
16.58	120	324	390
16.6	102	338	390
16.62	42	340	398
16.64	102	360	374
16.66	72	342	390
16.68	48	334	422
16.7	84	328	398
16.72	72	360	400
16.74	72	368	394
16.76	108	344	394
16.78	114	364	398
16.8	78	370	386
16.82	66	326	408
16.84	84	356	382
16.86	66	350	370
16.88	66	332	382
16.9	36	344	384
16.92	90	370	390
16.94	84	354	404
16.96	108	348	406
16.98	102	316	372
17	108	352	378
17.02	102	328	402
17.04	72	358	386
17.06	96	348	392
17.08	90	352	366
17.1	102	350	394
17.12	66	314	390
17.14	66	342	396
17.16	96	348	404
17.18	78	364	392
17.2	126	346	402
17.22	114	330	372
17.24	108	352	396
17.26	72	340	386
17.28	120	360	410
17.3	66	336	386
17.32	120	340	406
17.34	162	360	394
17.36	102	348	384
17.38	96	354	420
17.4	84	362	400
17.42	54	346	390
17.44	90	358	390
17.46	66	370	394
17.48	126	340	406
17.5	114	344	412
17.52	102	368	406
17.54	90	328	400
17.56	90	342	392
17.58	138	332	376
17.6	138	362	402
17.62	54	344	394
17.64	102	340	418
17.66	102	354	400
17.68	18	340	376
17.7	126	354	394
17.72	114	382	412
17.74	126	342	406
17.76	96	342	404
17.78	72	358	424
17.8	126	348	394
17.82	114	350	396
17.84	114	364	394
17.86	96	338	416
17.88	108	330	410
17.9	96	348	408
17.92	96	344	418
17.94	72	342	398
17.96	114	354	394
17.98	96	358	390
18	120	344	406
18.02	120	344	394
18.04	78	384	388
18.06	114	350	398
18.08	96	352	402
18.1	132	348	402
18.12	66	372	388
18.14	114	386	390
18.16	84	382	412
18.18	120	368	412
18.2	90	382	410
18.22	78	352	406
18.24	126	364	410
18.26	132	340	412
18.28	108	374	396
18.3	102	370	374
18.32	72	338	384
18.34	72	354	400
18.36	120	362	424
18.38	60	354	402
18.4	138	362	408
18.42	150	346	386
18.44	66	386	386
18.46	72	372	398
18.48	132	342	396
18.5	126	358	388
18.52	102	344	394
18.54	120	340	412
18.56	102	372	432
18.58	96	362	392
18.6	204	356	402
18.62	78	350	406
18.64	96	320	398
18.66	108	372	414
18.68	54	360	406
18.7	156	374	388
18.72	108	356	402
18.74	84	368	386
18.76	126	378	406
18.78	90	354	402
18.8	138	370	392
18.82	114	370	422
18.84	138	332	392
18.86	96	350	414
18.88	144	350	396
18.9	174	366	412
18.92	96	350	398
18.94	108	364	414
18.96	138	352	408
18.98	126	342	400
19	120	348	420
19.02	120	348	402
19.04	72	330	406
19.06	108	340	416
19.08	108	352	418
19.1	132	384	392
19.12	84	344	394
19.14	180	352	400
19.16	108	358	394
19.18	126	362	404
19.2	132	354	398
19.22	96	374	408
19.24	144	346	404
19.26	96	370	390
19.28	126	360	420
19.3	42	378	394
19.32	156	362	384
19.34	144	346	392
19.36	90	358	402
19.38	120	358	404
19.4	162	358	406
19.42	138	374	374
19.44	78	348	408
19.46	132	338	402
19.48	144	376	386
19.5	174	348	396
19.52	180	376	384
19.54	150	366	408
19.56	108	358	402
19.58	138	362	400
19.6	138	356	404
19.62	114	348	396
19.64	168	362	392
19.66	168	360	392
19.68	138	370	412
19.7	132	380	410
19.72	216	376	406
19.74	114	358	426
19.76	102	346	406
19.78	120	372	426
19.8	144	358	410
19.82	114	364	404
19.84	108	372	410
19.86	126	374	418
19.88	156	382	400
19.9	78	388	414
19.92	162	378	412
19.94	150	372	430
19.96	138	354	394
19.98	96	382	406
20	144	374	404
20.02	132	372	410
20.04	144	352	398
20.06	120	400	398
20.08	168	388	424
20.1	120	392	422
20.12	120	374	414
20.14	138	378	424
20.16	138	360	400
20.18	114	368	402
20.2	138	340	410
20.22	114	386	418
20.24	162	370	418
20.26	138	380	414
20.28	78	356	408
20.3	114	384	406
20.32	120	376	416
20.34	126	374	402
20.36	120	388	418
20.38	162	386	420
20.4	126	374	422
20.42	150	374	414
20.44	156	386	440
20.46	150	368	428
20.48	72	370	434
20.5	162	396	414
20.52	156	388	416
20.54	132	364	426
20.56	120	402	430
20.58	138	398	428
20.6	180	384	426
20.62	138	418	410
20.64	162	400	440
20.66	156	416	424
20.68	132	402	428
20.7	156	400	408
20.72	204	402	428
20.74	108	414	438
20.76	144	432	412
20.78	174	434	410
20.8	144	390	410
20.82	180	430	418
20.84	132	450	450
20.86	156	412	414
20.88	150	434	452
20.9	132	414	438
20.92	132	424	446
20.94	150	428	444
20.96	180	446	424
20.98	132	430	432
21	150	424	404
21.02	138	428	420
21.04	150	422	432
21.06	180	420	448
21.08	138	422	446
21.1	150	426	444
21.12	108	430	428
21.14	150	424	434
21.16	168	396	400
21.18	138	450	424
21.2	132	426	432
21.22	102	418	420
21.24	114	398	426
21.26	138	372	452
21.28	138	414	410
21.3	132	402	438
21.32	180	410	444
21.34	168	394	442
21.36	156	380	426
21.38	144	406	416
21.4	162	404	440
21.42	66	388	430
21.44	90	396	420
21.46	198	398	424
21.48	186	396	434
21.5	168	400	430
21.52	144	380	414
21.54	228	396	424
21.56	144	370	438
21.58	144	366	434
21.6	126	380	416
21.62	108	392	446
21.64	126	398	406
21.66	120	384	426
21.68	96	368	428
21.7	120	376	424
21.72	144	370	446
21.74	138	378	424
21.76	120	376	432
21.78	120	366	422
21.8	174	378	432
21.82	204	378	438
21.84	180	402	430
21.86	168	366	418
21.88	144	360	442
21.9	120	368	436
21.92	138	382	442
21.94	168	386	442
21.96	120	362	430
21.98	180	376	428
22	174	364	436
22.02	168	382	436
22.04	180	382	438
22.06	162	378	424
22.08	174	366	430
22.1	144	374	418
22.12	102	356	440
22.14	150	358	434
22.16	144	390	432
22.18	108	350	430
22.2	162	360	442
22.22	144	384	420
22.24	144	390	438
22.26	108	392	422
22.28	138	374	428
22.3	168	372	424
22.32	144	368	428
22.34	186	380	434
22.36	168	388	430
22.38	174	382	432
22.4	192	390	446
22.42	114	374	440
22.44	114	378	428
22.46	138	358	416
22.48	216	370	442
22.5	114	384	432
22.52	162	370	430
22.54	198	362	440
22.56	138	382	434
22.58	162	372	436
22.6	162	392	416
22.62	156	394	422
22.64	126	402	440
22.66	168	400	454
22.68	174	400	430
22.7	168	404	426
22.72	150	384	412
22.74	174	398	460
22.76	156	384	476
22.78	150	390	450
22.8	180	408	440
22.82	138	406	458
22.84	174	374	434
22.86	150	364	420
22.88	168	388	434
22.9	210	370	428
22.92	174	414	442
22.94	126	352	452
22.96	192	380	440
22.98	174	386	440
23	204	400	430
23.02	198	398	438
23.04	108	408	434
23.06	114	388	436
23.08	192	378	428
23.1	108	392	434
23.12	138	392	418
23.14	180	394	432
23.16	168	384	452
23.18	168	384	452
23.2	144	390	430
23.22	156	376	458
23.24	144	422	464
23.26	108	366	438
23.28	120	392	424
23.3	186	366	440
23.32	150	394	422
23.34	192	374	422
23.36	144	388	430
23.38	156	390	450
23.4	174	398	434
23.42	108	392	430
23.44	138	380	434
23.46	156	362	446
23.48	168	400	414
23.5	126	372	440
23.52	120	392	424
23.54	156	386	412
23.56	150	380	444
23.58	114	376	422
23.6	126	362	432
23.62	138	354	440
23.64	144	396	418
23.66	168	386	442
23.68	144	388	432
23.7	132	386	420
23.72	180	372	414
23.74	114	380	446
23.76	210	384	422
23.78	156	358	442
23.8	210	398	444
23.82	162	366	424
23.84	156	380	416
23.86	156	384	422
23.88	96	352	418
23.9	162	362	436
23.92	150	368	430
23.94	138	398	436
23.96	204	360	438
23.98	180	358	426
24	150	342	418
24.02	144	384	422
24.04	198	374	422
24.06	156	362	420
24.08	150	374	420
24.1	180	348	410
24.12	156	366	402
24.14	198	372	418
24.16	162	362	424
24.18	144	346	436
24.2	132	354	404
24.22	192	360	428
24.24	144	394	416
24.26	144	382	416
24.28	168	350	410
24.3	138	378	402
24.32	138	374	412
24.34	198	354	416
24.36	126	378	428
24.38	126	350	412
24.4	144	342	412
24.42	162	372	406
24.44	162	350	416
24.46	132	354	402
24.48	180	356	402
24.5	192	378	400
24.52	132	346	428
24.54	222	348	404
24.56	156	368	418
24.58	114	322	410
24.6	180	328	430
24.62	168	344	400
24.64	144	350	424
24.66	186	372	408
24.68	120	362	404
24.7	186	344	434
24.72	126	346	408
24.74	132	366	406
24.76	174	366	424
24.78	156	348	400
24.8	192	344	418
24.82	144	354	402
24.84	132	362	430
24.86	156	364	382
24.88	180	360	416
24.9	204	374	420
24.92	126	334	414
24.94	198	362	412
24.96	138	350	428
24.98	150	334	410
25	102	348	416
25.02	138	344	402
25.04	156	352	416
25.06	90	358	398
25.08	216	350	422
25.1	168	338	398
25.12	150	334	404
25.14	180	348	400
25.16	156	340	406
25.18	114	348	404
25.2	174	348	390
25.22	108	350	406
25.24	150	332	410
25.26	108	342	410
25.28	156	344	406
25.3	174	356	396
25.32	210	346	406
25.34	156	332	418
25.36	144	340	414
25.38	162	350	390
25.4	144	324	400
25.42	138	360	412
25.44	132	346	398
25.46	102	328	394
25.48	168	352	400
25.5	150	352	384
25.52	156	340	392
25.54	156	336	408
25.56	138	336	396
25.58	198	348	392
25.6	156	338	380
25.62	114	328	394
25.64	162	316	400
25.66	162	330	386
25.68	156	346	408
25.7	150	360	392
25.72	156	326	400
25.74	150	340	396
25.76	156	362	394
25.78	198	330	402
25.8	168	340	392
25.82	150	326	404
25.84	168	314	394
25.86	162	344	394
25.88	156	342	394
25.9	126	340	402
25.92	162	330	388
25.94	162	316	390
25.96	198	328	392
25.98	192	320	390
26	216	332	408
26.02	168	336	398
26.04	180	330	384
26.06	162	344	400
26.08	156	330	392
26.1	150	316	388
26.12	108	334	430
26.14	192	342	404
26.16	180	316	394
26.18	162	340	422
26.2	120	350	418
26.22	126	328	398
26.24	132	340	412
26.26	204	322	408
26.28	162	330	392
26.3	162	336	408
26.32	168	328	406
26.34	144	316	410
26.36	150	330	396
26.38	102	348	398
26.4	186	320	398
26.42	168	354	392
26.44	132	312	426
26.46	180	312	426
26.48	180	324	416
26.5	120	332	388
26.52	156	344	422
26.54	144	348	396
26.56	126	336	402
26.58	210	352	398
26.6	216	328	396
26.62	120	328	418
26.64	186	342	396
26.66	186	322	418
26.68	162	322	384
26.7	216	338	400
26.72	186	348	412
26.74	132	316	400
26.76	132	336	402
26.78	198	324	404
26.8	156	322	406
26.82	174	324	408
26.84	186	312	422
26.86	204	338	388
26.88	144	314	382
26.9	192	328	394
26.92	180	308	420
26.94	234	338	410
26.96	132	330	406
26.98	156	324	394
27	144	348	396
27.02	120	332	410
27.04	162	320	404
27.06	162	342	398
27.08	126	328	400
27.1	150	348	412
27.12	168	342	392
27.14	192	342	408
27.16	132	340	400
27.18	138	350	406
27.2	162	320	400
27.22	174	340	406
27.24	138	334	406
27.26	150	340	404
27.28	150	306	408
27.3	120	334	414
27.32	174	328	414
27.34	132	320	394
27.36	186	310	398
27.38	150	350	386
27.4	138	330	404
27.42	168	330	402
27.44	144	328	386
27.46	132	340	424
27.48	144	334	398
27.5	150	330	390
27.52	132	350	410
27.54	180	320	398
27.56	84	330	394
27.58	198	316	400
27.6	138	320	416
27.62	162	318	424
27.64	228	320	396
27.66	126	350	394
27.68	132	334	410
27.7	108	318	392
27.72	150	360	404
27.74	168	340	398
27.76	192	310	382
27.78	174	328	402
27.8	162	308	394
27.82	162	342	382
27.84	186	316	400
27.86	126	332	398
27.88	120	330	398
27.9	168	312	400
27.92	126	322	396
27.94	144	324	382
27.96	144	346	398
27.98	186	332	402
28	192	364	392
28.02	156	336	406
28.04	144	346	414
28.06	120	332	406
28.08	180	318	390
28.1	180	318	376
28.12	180	322	392
28.14	126	340	390
28.16	132	330	404
28.18	150	334	396
28.2	168	344	396
28.22	174	330	404
28.24	168	328	392
28.26	162	350	408
28.28	108	324	414
28.3	192	334	400
28.32	162	322	424
28.34	150	354	406
28.36	96	366	398
28.38	168	318	398
28.4	186	344	400
28.42	168	344	390
28.44	144	342	406
28.46	156	350	392
28.48	168	328	388
28.5	144	334	406
28.52	150	320	406
28.54	114	322	400
28.56	144	324	408
28.58	216	348	402
28.6	138	340	388
28.62	192	332	402
28.64	102	330	386
28.66	144	366	410
28.68	132	350	404
28.7	204	338	412
28.72	120	348	410
28.74	162	366	390
28.76	174	330	402
28.78	138	344	424
28.8	180	336	412
28.82	198	354	396
28.84	84	368	400
28.86	144	366	386
28.88	162	366	394
28.9	126	374	412
28.92	150	322	402
28.94	180	348	408
28.96	114	364	394
28.98	144	342	396
29	198	352	396
29.02	138	344	406
29.04	192	352	392
29.06	168	332	378
29.08	138	366	396
29.1	180	350	394
29.12	120	354	414
29.14	84	330	404
29.16	168	344	390
29.18	186	356	414
29.2	114	358	390
29.22	192	338	400
29.24	156	346	388
29.26	162	342	386
29.28	150	344	380
29.3	132	324	410
29.32	150	330	426
29.34	108	350	396
29.36	150	340	392
29.38	126	330	400
29.4	228	338	380
29.42	180	338	398
29.44	162	354	416
29.46	102	344	430
29.48	162	332	388
29.5	204	324	384
29.52	204	344	382
29.54	126	336	408
29.56	132	332	412
29.58	162	330	422
29.6	168	322	406
29.62	144	330	394
29.64	156	336	402
29.66	162	358	394
29.68	144	318	402
29.7	144	294	392
29.72	120	310	386
29.74	144	320	396
29.76	198	334	390
29.78	132	302	382
29.8	168	330	402
29.82	174	316	400
29.84	108	330	376
29.86	216	342	400
29.88	162	334	392
29.9	138	324	390
29.92	198	350	386
29.94	168	314	382
29.96	120	332	396
29.98	156	332	398
30	150	308	382
30.02	174	330	404
30.04	132	316	390
30.06	150	328	404
30.08	144	350	404
30.1	126	330	404
30.12	168	316	394
30.14	138	324	400
30.16	198	324	410
30.18	156	330	388
30.2	114	322	386
30.22	138	348	408
30.24	186	314	398
30.26	162	308	400
30.28	132	314	388
30.3	162	316	402
30.32	192	324	384
30.34	192	314	406
30.36	144	312	402
30.38	186	364	400
30.4	204	324	388
30.42	174	334	412
30.44	90	334	414
30.46	114	320	400
30.48	186	324	398
30.5	198	326	394
30.52	156	348	396
30.54	204	324	394
30.56	102	336	398
30.58	210	308	396
30.6	102	328	372
30.62	108	318	388
30.64	126	318	386
30.66	138	306	410
30.68	150	308	390
30.7	138	324	394
30.72	186	322	390
30.74	126	314	402
30.76	162	344	402
30.78	168	322	394
30.8	138	304	382
30.82	156	306	388
30.84	156	318	398
30.86	126	316	386
30.88	174	306	374
30.9	180	322	398
30.92	162	322	384
30.94	162	316	396
30.96	120	314	388
30.98	168	306	376
31	156	318	386
31.02	162	312	376
31.04	180	302	372
31.06	156	324	386
31.08	114	308	362
31.1	162	324	392
31.12	132	298	382
31.14	132	318	384
31.16	150	310	386
31.18	108	308	376
31.2	156	286	390
31.22	144	316	378
31.24	192	310	394
31.26	114	308	388
31.28	156	310	402
31.3	150	328	386
31.32	138	324	378
31.34	186	308	390
31.36	96	322	392
31.38	114	348	376
31.4	138	306	376
31.42	108	304	380
31.44	174	342	388
31.46	186	326	384
31.48	192	318	394
31.5	120	324	370
31.52	156	330	370
31.54	132	322	366
31.56	156	314	376
31.58	120	332	390
31.6	192	334	386
31.62	132	302	382
31.64	132	330	390
31.66	132	310	398
31.68	168	328	368
31.7	192	320	406
31.72	174	320	382
31.74	162	306	380
31.76	174	314	370
31.78	120	314	396
31.8	186	312	402
31.82	144	300	388
31.84	108	308	390
31.86	210	326	394
31.88	102	328	386
31.9	156	320	388
31.92	126	306	372
31.94	156	302	372
31.96	108	308	384
31.98	162	332	374
32	102	312	386
32.02	156	304	376
32.04	162	302	370
32.06	162	322	392
32.08	132	322	370
32.1	162	320	376
32.12	150	298	390
32.14	216	320	398
32.16	132	314	384
32.18	168	330	374
32.2	102	296	374
32.22	126	318	376
32.24	126	302	368
32.26	114	346	390
32.28	144	308	384
32.3	150	296	396
32.32	168	326	380
32.34	138	302	372
32.36	156	322	380
32.38	168	326	390
32.4	150	318	366
32.42	162	316	380
32.44	126	308	364
32.46	174	322	390
32.48	114	310	380
32.5	144	296	382
32.52	192	318	366
32.54	186	326	390
32.56	174	316	374
32.58	102	314	378
32.6	162	314	398
32.62	138	326	370
32.64	156	294	390
32.66	180	334	384
32.68	144	306	378
32.7	162	300	380
32.72	174	308	386
32.74	138	294	378
32.76	156	304	388
32.78	174	332	374
32.8	120	310	368
32.82	96	310	384
32.84	168	282	380
32.86	144	312	386
32.88	174	300	376
32.9	120	326	374
32.92	180	314	388
32.94	114	320	390
32.96	150	318	394
32.98	150	310	404
33	168	310	364
33.02	138	290	392
33.04	120	312	388
33.06	168	314	388
33.08	126	310	380
33.1	84	318	384
33.12	108	320	378
33.14	138	310	378
33.16	168	306	386
33.18	168	320	388
33.2	150	322	388
33.22	180	320	408
33.24	192	308	384
33.26	114	288	388
33.28	174	312	370
33.3	120	292	378
33.32	114	300	388
33.34	138	308	382
33.36	120	310	370
33.38	126	284	382
33.4	120	298	388
33.42	144	300	386
33.44	108	308	386
33.46	120	312	380
33.48	138	316	378
33.5	108	330	398
33.52	186	296	400
33.54	144	298	380
33.56	108	296	376
33.58	132	326	378
33.6	114	312	390
33.62	132	310	384
33.64	138	284	386
33.66	168	304	394
33.68	174	304	390
33.7	174	298	376
33.72	162	308	384
33.74	132	306	380
33.76	108	310	386
33.78	120	326	398
33.8	210	306	380
33.82	156	282	386
33.84	84	306	384
33.86	144	304	392
33.88	216	314	374
33.9	168	308	380
33.92	168	318	384
33.94	120	288	406
33.96	168	306	380
33.98	168	290	380
34	114	308	388
34.02	240	318	386
34.04	150	294	384
34.06	132	300	364
34.08	138	312	404
34.1	120	298	394
34.12	180	308	394
34.14	150	318	402
34.16	144	314	396
34.18	90	318	402
34.2	162	310	392
34.22	156	324	392
34.24	114	310	394
34.26	144	314	382
34.28	114	308	388
34.3	126	320	404
34.32	138	306	402
34.34	132	308	398
34.36	150	316	404
34.38	126	330	388
34.4	192	300	420
34.42	132	310	398
34.44	126	302	396
34.46	138	310	410
34.48	132	320	408
34.5	222	308	406
34.52	120	326	400
34.54	114	322	406
34.56	114	308	402
34.58	162	290	422
34.6	144	318	418
34.62	108	316	446
34.64	150	314	446
34.66	174	306	404
34.68	126	306	428
34.7	144	314	450
34.72	120	306	442
34.74	156	304	456
34.76	204	318	430
34.78	126	322	448
34.8	150	326	458
34.82	156	302	458
34.84	144	306	472
34.86	150	308	470
34.88	192	316	466
34.9	138	316	470
34.92	120	328	476
34.94	144	312	468
34.96	144	336	492
34.98	150	318	510
35	126	310	500
35.02	162	308	468
35.04	150	302	492
35.06	126	324	500
35.08	150	330	494
35.1	186	322	524
35.12	174	332	484
35.14	138	324	520
35.16	192	304	510
35.18	120	334	506
35.2	144	308	504
35.22	174	330	480
35.24	174	338	500
35.26	102	306	522
35.28	192	310	484
35.3	120	342	480
35.32	132	338	482
35.34	192	336	474
35.36	120	360	472
35.38	168	338	446
35.4	138	330	438
35.42	270	336	456
35.44	168	340	456
35.46	174	332	466
35.48	144	340	450
35.5	126	340	454
35.52	150	346	426
35.54	120	342	450
35.56	144	340	404
35.58	138	348	406
35.6	162	348	408
35.62	132	348	420
35.64	156	342	410
35.66	186	326	412
35.68	144	346	386
35.7	168	310	424
35.72	156	340	404
35.74	132	334	414
35.76	126	332	390
35.78	108	346	390
35.8	144	342	404
35.82	126	336	436
35.84	102	342	390
35.86	192	322	408
35.88	78	334	408
35.9	150	340	416
35.92	126	342	382
35.94	168	334	392
35.96	120	318	396
35.98	180	340	394
36	138	334	392
36.02	150	338	394
36.04	168	328	398
36.06	144	328	382
36.08	180	332	386
36.1	96	306	402
36.12	144	328	398
36.14	132	300	394
36.16	138	314	388
36.18	108	314	386
36.2	144	314	384
36.22	126	314	380
36.24	162	312	390
36.26	180	316	408
36.28	162	304	382
36.3	120	310	396
36.32	126	326	388
36.34	132	326	406
36.36	150	292	396
36.38	132	312	376
36.4	132	318	386
36.42	162	324	376
36.44	174	312	412
36.46	132	300	394
36.48	132	302	380
36.5	114	334	388
36.52	150	316	390
36.54	120	306	396
36.56	114	312	392
36.58	168	310	412
36.6	126	314	380
36.62	180	294	406
36.64	180	330	388
36.66	126	322	394
36.68	120	316	394
36.7	180	330	368
36.72	186	318	402
36.74	174	306	400
36.76	216	300	394
36.78	114	288	406
36.8	156	310	370
36.82	138	306	392
36.84	138	308	396
36.86	138	306	382
36.88	144	308	392
36.9	126	300	378
36.92	90	320	400
36.94	174	316	388
36.96	156	320	402
36.98	150	320	374
37	162	312	374
37.02	126	316	380
37.04	162	310	390
37.06	162	324	386
37.08	168	306	388
37.1	126	318	384
37.12	198	312	400
37.14	174	300	390
37.16	156	286	390
37.18	180	320	404
37.2	174	312	384
37.22	120	330	396
37.24	168	330	380
37.26	174	328	384
37.28	180	336	392
37.3	96	298	406
37.32	180	308	404
37.34	192	314	404
37.36	144	318	386
37.38	120	310	398
37.4	138	308	398
37.42	150	338	402
37.44	114	328	394
37.46	138	294	420
37.48	228	306	416
37.5	198	328	422
37.52	168	308	446
37.54	144	300	452
37.56	198	322	470
37.58	132	318	492
37.6	180	306	522
37.62	144	328	522
37.64	174	318	560
37.66	186	304	558
37.68	126	318	560
37.7	138	316	524
37.72	198	296	502
37.74	174	320	496
37.76	108	306	466
37.78	126	306	458
37.8	138	310	466
37.82	162	296	434
37.84	114	286	432
37.86	150	330	450
37.88	174	316	404
37.9	168	322	412
37.92	168	316	408
37.94	174	306	392
37.96	186	294	380
37.98	156	290	376
38	192	294	394
38.02	120	302	394
38.04	138	282	388
38.06	162	314	402
38.08	150	306	394
38.1	162	310	388
38.12	138	316	362
38.14	126	338	386
38.16	126	306	382
38.18	120	306	390
38.2	186	302	410
38.22	108	308	390
38.24	186	334	364
38.26	162	330	396
38.28	204	310	374
38.3	144	300	394
38.32	162	288	392
38.34	210	314	376
38.36	114	326	390
38.38	156	304	402
38.4	162	306	390
38.42	126	306	374
38.44	132	326	384
38.46	138	332	388
38.48	126	324	388
38.5	150	296	384
38.52	180	304	382
38.54	108	312	390
38.56	162	304	406
38.58	162	308	394
38.6	162	312	398
38.62	186	288	382
38.64	168	322	384
38.66	114	300	382
38.68	150	312	378
38.7	150	322	378
38.72	234	302	392
38.74	192	306	372
38.76	132	332	392
38.78	180	322	388
38.8	150	308	384
38.82	180	292	392
38.84	132	304	372
38.86	132	306	388
38.88	132	318	388
38.9	156	318	382
38.92	144	312	386
38.94	144	310	380
38.96	126	326	384
38.98	174	328	400
39	168	322	384
39.02	138	308	374
39.04	156	318	380
39.06	114	320	408
39.08	138	304	404
39.1	174	318	412
39.12	120	324	384
39.14	216	320	394
39.16	120	300	372
39.18	162	298	386
39.2	120	316	390
39.22	192	312	398
39.24	168	312	374
39.26	96	292	384
39.28	138	310	382
39.3	156	316	396
39.32	114	320	392
39.34	144	314	406
39.36	168	310	388
39.38	120	314	398
39.4	174	324	384
39.42	114	298	382
39.44	162	330	398
39.46	132	318	388
39.48	168	314	386
39.5	120	296	410
39.52	204	302	378
39.54	156	320	390
39.56	174	326	380
39.58	144	314	380
39.6	174	298	414
39.62	138	306	378
39.64	138	302	386
39.66	174	298	388
39.68	114	320	386
39.7	114	296	382
39.72	114	300	398
39.74	168	318	382
39.76	186	310	384
39.78	210	296	390
39.8	126	300	388
39.82	144	294	386
39.84	132	304	376
39.86	96	314	390
39.88	90	304	398
39.9	114	338	374
39.92	144	304	398
39.94	150	314	388
39.96	126	316	366
39.98	138	318	382
40	144	290	382
40.02	156	296	382
40.04	132	302	386
40.06	150	306	386
40.08	120	318	386
40.1	162	286	396
40.12	144	314	394
40.14	132	312	382
40.16	90	312	392
40.18	156	322	380
40.2	126	308	384
40.22	90	316	386
40.24	162	316	378
40.26	174	324	386
40.28	132	308	378
40.3	156	294	366
40.32	156	302	392
40.34	132	316	386
40.36	186	294	384
40.38	174	308	396
40.4	144	306	384
40.42	114	282	374
40.44	102	290	394
40.46	156	284	396
40.48	156	312	382
40.5	168	312	374
40.52	108	312	394
40.54	198	302	386
40.56	144	308	376
40.58	168	314	384
40.6	150	300	390
40.62	120	320	386
40.64	114	314	390
40.66	144	314	392
40.68	156	314	390
40.7	132	322	396
40.72	174	308	378
40.74	126	302	390
40.76	144	330	386
40.78	120	318	382
40.8	138	318	386
40.82	144	322	384
40.84	162	298	374
40.86	168	318	388
40.88	138	308	392
40.9	186	318	366
40.92	192	318	400
40.94	156	298	392
40.96	150	318	386
40.98	156	324	386
41	156	308	388
41.02	138	310	368
41.04	114	312	374
41.06	150	298	386
41.08	126	304	374
41.1	138	306	386
41.12	168	318	380
41.14	156	298	380
41.16	102	298	398
41.18	174	308	384
41.2	144	326	392
41.22	150	304	392
41.24	180	302	400
41.26	162	314	388
41.28	102	318	386
41.3	180	286	380
41.32	102	300	374
41.34	150	320	384
41.36	138	304	378
41.38	138	320	378
41.4	168	308	384
41.42	138	286	386
41.44	144	314	400
41.46	144	310	374
41.48	126	310	396
41.5	156	316	382
41.52	132	314	370
41.54	156	302	392
41.56	180	314	382
41.58	192	308	392
41.6	180	308	380
41.62	156	308	384
41.64	204	318	374
41.66	162	320	370
41.68	156	300	390
41.7	144	314	374
41.72	156	306	380
41.74	180	312	384
41.76	168	296	372
41.78	132	298	382
41.8	174	300	386
41.82	186	300	396
41.84	114	302	386
41.86	180	308	366
41.88	174	300	398
41.9	180	318	376
41.92	132	302	386
41.94	108	302	376
41.96	114	316	386
41.98	174	318	386
42	144	304	400
42.02	168	320	378
42.04	144	304	378
42.06	120	304	384
42.08	180	316	404
42.1	186	310	384
42.12	168	316	374
42.14	186	288	378
42.16	186	320	386
42.18	168	304	386
42.2	186	300	366
42.22	204	304	384
42.24	162	296	400
42.26	180	288	378
42.28	150	310	384
42.3	156	306	398
42.32	198	298	400
42.34	132	322	382
42.36	192	308	392
42.38	150	302	388
42.4	150	302	384
42.42	138	324	382
42.44	144	308	386
42.46	120	310	386
42.48	132	320	386
42.5	132	300	376
42.52	96	316	378
42.54	138	324	394
42.56	210	330	382
42.58	162	322	388
42.6	162	332	380
42.62	138	326	362
42.64	108	312	388
42.66	156	318	376
42.68	126	308	378
42.7	192	306	382
42.72	168	316	372
42.74	156	312	382
42.76	138	312	378
42.78	156	332	396
42.8	192	324	372
42.82	180	318	390
42.84	174	334	392
42.86	132	284	386
42.88	174	320	380
42.9	180	304	382
42.92	144	334	372
42.94	132	328	378
42.96	144	324	380
42.98	150	320	382
43	138	334	402
43.02	108	318	394
43.04	162	280	374
43.06	168	320	384
43.08	138	290	372
43.1	144	336	374
43.12	138	318	370
43.14	216	294	376
43.16	126	334	394
43.18	162	302	382
43.2	150	320	382
43.22	162	312	378
43.24	192	308	382
43.26	162	338	394
43.28	192	302	372
43.3	144	316	376
43.32	210	292	406
43.34	138	316	378
43.36	216	316	386
43.38	180	308	374
43.4	138	306	366
43.42	192	322	386
43.44	108	310	382
43.46	162	332	382
43.48	162	312	404
43.5	186	326	392
43.52	204	324	370
43.54	144	322	396
43.56	126	310	384
43.58	150	338	402
43.6	174	380	410
43.62	174	348	398
43.64	144	332	396
43.66	186	374	414
43.68	156	350	418
43.7	126	376	404
43.72	138	388	442
43.74	150	396	440
43.76	120	406	474
43.78	180	442	504
43.8	252	432	536
43.82	234	442	604
43.84	132	478	560
43.86	174	454	654
43.88	144	438	650
43.9	180	436	632
43.92	186	418	666
43.94	204	444	630
43.96	228	428	636
43.98	132	386	574
44	258	392	568
44.02	204	368	534
44.04	168	378	516
44.06	222	362	480
44.08	246	362	468
44.1	156	356	444
44.12	102	322	422
44.14	132	318	428
44.16	102	342	408
44.18	120	318	398
44.2	126	310	402
44.22	150	306	404
44.24	156	320	392
44.26	144	298	404
44.28	180	316	396
44.3	168	300	382
44.32	180	314	392
44.34	180	288	390
44.36	174	310	376
44.38	186	304	380
44.4	174	292	390
44.42	168	304	396
44.44	174	318	394
44.46	132	306	386
44.48	168	312	398
44.5	120	296	394
44.52	144	322	368
44.54	150	290	390
44.56	120	308	386
44.58	216	308	376
44.6	168	308	378
44.62	150	318	380
44.64	150	306	404
44.66	204	306	388
44.68	156	304	394
44.7	144	324	370
44.72	114	308	382
44.74	150	306	378
44.76	168	298	390
44.78	174	314	382
44.8	150	316	400
44.82	120	304	394
44.84	150	294	392
44.86	132	322	402
44.88	174	314	400
44.9	138	290	390
44.92	144	312	390
44.94	174	296	388
44.96	192	316	402
44.98	144	316	396
45	132	302	398
45.02	144	298	404
45.04	174	300	396
45.06	120	308	402
45.08	120	318	392
45.1	204	286	382
45.12	156	310	392
45.14	180	294	414
45.16	138	306	416
45.18	180	306	414
45.2	192	292	406
45.22	126	300	398
45.24	198	328	394
45.26	162	288	398
45.28	180	286	390
45.3	180	316	418
45.32	138	298	390
45.34	174	314	404
45.36	162	286	414
45.38	144	302	408
45.4	156	298	392
45.42	132	306	430
45.44	162	288	404
45.46	192	310	406
45.48	138	306	400
45.5	132	294	420
45.52	120	298	400
45.54	144	318	400
45.56	144	324	408
45.58	186	310	392
45.6	156	294	398
45.62	192	308	412
45.64	138	304	408
45.66	162	308	380
45.68	198	320	398
45.7	132	320	402
45.72	150	304	410
45.74	144	296	394
45.76	126	314	412
45.78	156	320	384
45.8	120	330	396
45.82	174	312	404
45.84	168	300	416
45.86	204	314	414
45.88	216	318	410
45.9	144	314	402
45.92	162	322	386
45.94	282	312	410
45.96	156	294	394
45.98	156	324	402
46	162	328	402
46.02	138	298	394
46.04	186	302	390
46.06	108	310	388
46.08	132	312	378
46.1	150	302	398
46.12	222	300	406
46.14	114	334	388
46.16	156	312	406
46.18	150	304	388
46.2	198	324	392
46.22	156	306	386
46.24	144	316	386
46.26	150	324	400
46.28	180	322	394
46.3	156	314	382
46.32	180	292	396
46.34	162	306	390
46.36	126	300	384
46.38	174	332	404
46.4	162	294	388
46.42	168	310	386
46.44	144	298	376
46.46	150	298	382
46.48	156	302	378
46.5	156	294	392
46.52	126	300	384
46.54	180	302	400
46.56	162	330	390
46.58	198	320	388
46.6	174	314	374
46.62	108	320	396
46.64	168	314	392
46.66	180	308	412
46.68	162	308	374
46.7	216	332	386
46.72	162	284	370
46.74	156	326	374
46.76	162	300	382
46.78	144	292	382
46.8	180	322	384
46.82	168	312	370
46.84	138	300	384
46.86	204	302	372
46.88	162	304	372
46.9	162	304	394
46.92	174	306	360
46.94	96	306	384
46.96	198	314	384
46.98	138	318	384
47	150	300	384
47.02	162	304	368
47.04	198	300	382
47.06	150	304	388
47.08	132	296	366
47.1	168	304	378
47.12	168	312	394
47.14	162	296	364
47.16	198	316	392
47.18	168	320	376
47.2	180	292	382
47.22	222	312	380
47.24	138	296	368
47.26	150	306	378
47.28	192	306	382
47.3	102	296	368
47.32	168	308	374
47.34	204	308	390
47.36	144	304	374
47.38	162	296	380
47.4	138	308	368
47.42	180	298	376
47.44	138	304	386
47.46	192	312	384
47.48	210	298	384
47.5	150	314	374
47.52	198	318	390
47.54	156	300	382
47.56	180	306	384
47.58	186	296	392
47.6	180	302	378
47.62	162	300	376
47.64	186	304	370
47.66	120	300	374
47.68	156	300	386
47.7	192	306	380
47.72	186	302	376
47.74	168	296	370
47.76	162	284	364
47.78	174	294	372
47.8	132	284	370
47.82	162	300	362
47.84	144	296	378
47.86	168	312	378
47.88	96	308	386
47.9	174	300	376
47.92	144	306	380
47.94	162	290	376
47.96	168	290	386
47.98	180	290	384
48	180	322	374
48.02	174	292	368
48.04	156	310	364
48.06	156	286	378
48.08	204	296	374
48.1	204	316	368
48.12	156	306	374
48.14	180	294	368
48.16	162	292	366
48.18	144	302	362
48.2	132	306	392
48.22	180	312	384
48.24	102	308	362
48.26	180	294	366
48.28	192	302	374
48.3	222	304	380
48.32	156	294	372
48.34	132	310	362
48.36	162	304	380
48.38	156	292	378
48.4	132	304	374
48.42	96	316	380
48.44	144	292	368
48.46	150	294	376
48.48	120	300	384
48.5	192	300	378
48.52	192	312	374
48.54	138	290	366
48.56	162	292	356
48.58	150	300	356
48.6	180	290	370
48.62	90	300	372
48.64	210	322	364
48.66	120	304	376
48.68	126	300	376
48.7	210	312	356
48.72	180	312	370
48.74	156	314	362
48.76	216	312	370
48.78	150	304	384
48.8	162	310	374
48.82	192	296	372
48.84	186	296	376
48.86	162	282	382
48.88	198	286	370
48.9	174	300	374
48.92	186	268	368
48.94	150	278	364
48.96	198	308	368
48.98	156	292	366
49	156	284	364
49.02	192	298	364
49.04	222	286	374
49.06	156	280	350
49.08	180	290	374
49.1	150	282	374
49.12	186	282	374
49.14	156	302	364
49.16	150	300	368
49.18	204	282	366
49.2	192	292	362
49.22	168	288	372
49.24	210	286	376
49.26	138	304	378
49.28	156	312	358
49.3	132	306	356
49.32	156	282	372
49.34	192	274	386
49.36	144	278	360
49.38	156	310	368
49.4	186	310	376
49.42	138	304	358
49.44	138	304	378
49.46	156	302	378
49.48	144	288	374
49.5	126	294	374
49.52	168	300	354
49.54	138	296	362
49.56	132	288	370
49.58	168	286	364
49.6	150	308	376
49.62	216	304	370
49.64	180	306	368
49.66	168	294	390
49.68	132	318	348
49.7	168	298	360
49.72	198	286	358
49.74	138	290	390
49.76	150	294	374
49.78	192	276	388
49.8	192	288	378
49.82	150	284	376
49.84	138	290	376
49.86	162	294	360
49.88	192	286	366
49.9	216	310	368
49.92	174	310	370
49.94	180	284	374
49.96	174	296	354
[truncated: 1,502 more rows]
